# Supplementary material for: Alteration of CTCF-associated chromatin neighborhood inhibits TAL1-driven oncogenic transcription program and leukemogenesis
Source: Nucleic Acids Res. 2020 Feb 22;48(6):3119–33. doi: 10.1093/nar/gkaa098 (PMC7102946; doi:10.1093/nar/gkaa098)
Supplement: gkaa098_Supplemental_Files [file gkaa098_supplemental_files.zip]

Archive with 3 entries (3 files):
- Supplementary materials.pdf
- Table S2 list of genes in -31CBS KO.xlsx
- Table S4 list of genes in -31CBS inversion.xlsx
