# Supplementary material for: Alteration of CTCF-associated chromatin neighborhood inhibits TAL1-driven oncogenic transcription program and leukemogenesis
Source: Nucleic Acids Res. 2020 Feb 22;48(6):3119–33. doi: 10.1093/nar/gkaa098 (PMC7102946; doi:10.1093/nar/gkaa098)
Supplement: gkaa098_Supplemental_Files [file gkaa098_supplemental_files.zip › Table S2 list of genes in -31CBS KO.xlsx]

## Sheet: EV-VS-D10_FPKM-DEG
gene	EV_RPKM	D10_RPKM	log2.fold_change.
SPRR2D	54.0724	0.136455	-8.63033
CYFIP2	5.46422	0.0142309	-8.58484
COL1A2	3.22283	0.0095248	-8.40242
ABLIM3	4.7381	0.0192633	-7.94231
CTAG2	23.8403	0.103981	-7.84094
C15orf26	20.3732	0.0924117	-7.78438
PTPRR	4.244	0.0206312	-7.68446
SCIN	16.187	0.131532	-6.94328
FHL2	24.7053	0.215141	-6.84339
MYH15	1.1388	0.0104825	-6.76339
COL6A3	4.63363	0.0443143	-6.70823
G0S2	64.5258	0.617416	-6.70749
SERPINC1	4.06858	0.0423496	-6.58603
PRR16	3.81403	0.0398023	-6.58232
GDA	9.09545	0.0970942	-6.54962
SGCG	4.61473	0.0499117	-6.53072
LINC00341	1.76149	0.0191506	-6.52326
ZFHX4	1.60062	0.0176775	-6.50058
CCDC120	2.40436	0.0281861	-6.41452
XKR8	2.2049	0.0265111	-6.37797
GDAP1L1	1.01313	0.0134462	-6.23547
MEGF6	2.42314	0.0323037	-6.22903
ARHGAP15	3.35974	0.04545	-6.20792
TBX15	2.24462	0.0305826	-6.19762
KCNE3	6.10891	0.084269	-6.17977
CSTA	6.51794	0.0917562	-6.15047
BEX2	96.5386	1.41517	-6.09206
LOC100507651	1.36192	0.0215377	-5.98263
IL20RB	45.7023	0.733009	-5.96229
VEPH1	1.40579	0.0255308	-5.783
ABCB1	2.56122	0.0479527	-5.73907
TREML2	3.46187	0.0656677	-5.72022
HECW2	2.58135	0.0541669	-5.57457
HSPA7	2.20631	0.0479585	-5.5237
PRDM9	3.30602	0.0724761	-5.51145
PLOD2	1.16243	0.0263324	-5.46415
ALDH1L2	16.0756	0.391931	-5.35813
SSX3	34.3209	0.887318	-5.27349
S100P	98.9054	2.60311	-5.24774
RPS6KA2	0.41881	0.0110706	-5.24149
TLR8-AS1	4.48608	0.121058	-5.21168
RERG	1.23823	0.0335327	-5.20657
FKBP9L	15.6225	0.42601	-5.1966
INHBE	35.5278	0.980383	-5.17946
PHGDH	326.199	9.17825	-5.15139
ZDHHC21	0.595107	0.01675	-5.15092
CDC42EP3	1.1974	0.0346435	-5.11118
GLT25D2	54.8689	1.59078	-5.10818
IL16	4.55511	0.132944	-5.0986
ZC3H12C	0.894643	0.0261653	-5.09559
DAB2	12.0929	0.358677	-5.07533
FOS	20.4003	0.605316	-5.07476
USP32P1	4.67955	0.140522	-5.0575
ADCY6	1.52681	0.0467749	-5.02864
PPM1E	4.5193	0.143339	-4.9786
CNR1	0.592316	0.0195529	-4.92091
LOC284581	0.632356	0.0209642	-4.91473
LOC100132354	1.30854	0.0439302	-4.8966
IL18RAP	3.27579	0.111124	-4.8816
CES5A	0.472944	0.0163305	-4.85603
TMEM45A	1.0307	0.0370896	-4.79647
KLHDC7B	3.75275	0.141694	-4.7271
EN1	1.56427	0.0591445	-4.7251
PTPRVP	1.87829	0.0729924	-4.68553
LINC00520	2.47213	0.0994195	-4.63608
MECOM	5.00203	0.205657	-4.6042
PTPN7	24.3365	1.01532	-4.58311
TEX11	0.433636	0.0181805	-4.57602
GLI1	0.772728	0.0324839	-4.57217
BEST1	3.38424	0.144894	-4.54576
SSX1	147.217	6.31306	-4.54347
LOC723809	0.982843	0.0423093	-4.53791
EGR1	172.473	7.58546	-4.50699
IZUMO1	1.65161	0.0732512	-4.49488
NPHS1	0.663075	0.0294199	-4.49431
PTGER3	5.4689	0.244179	-4.48524
C19orf59	1.80324	0.0805438	-4.48467
TMEM163	0.642015	0.0289165	-4.47264
EDARADD	8.32317	0.37795	-4.46087
MAGI1	3.83609	0.177081	-4.43716
LINC00239	3.17218	0.147902	-4.42276
USP32P2	4.50009	0.211303	-4.41257
RPS17L	7.17234	0.337401	-4.40991
LIN28A	0.886652	0.0422345	-4.39187
TCEAL4	6.19695	0.300263	-4.36726
C14orf49	1.70465	0.0827849	-4.36396
OR2AT4	2.31843	0.115386	-4.32861
TF	11.3451	0.567335	-4.32172
AHSP	34.1095	1.73392	-4.29807
KLHL13	1.84606	0.0952865	-4.27603
LOC100507194	3.65525	0.198956	-4.19945
ELMO1	0.508956	0.0278935	-4.18954
RASGRP3	2.95818	0.164925	-4.16482
ASS1	34.4912	1.94078	-4.15152
P2RX1	15.6331	0.880595	-4.14998
TM6SF1	17.6173	1.00625	-4.12993
SLC22A15	1.83044	0.106646	-4.10129
TMEM154	1.88854	0.112277	-4.07213
SLC30A8	0.294415	0.0178632	-4.04279
LOC100509575	3.09766	0.188442	-4.03898
GRAP2	43.1279	2.63567	-4.03238
HPSE	0.43343	0.0265703	-4.02791
APBB2	0.452297	0.0277364	-4.02742
ISG20	2.92059	0.182032	-4.00399
CD226	1.27331	0.0803635	-3.9859
B3GALNT1	0.773743	0.0493829	-3.96977
AKNA	25.6673	1.65401	-3.95589
TC2N	3.82454	0.248904	-3.94163
COL15A1	10.0577	0.660024	-3.92964
ADM2	13.8905	0.92366	-3.91059
HSPB3	8.35296	0.557139	-3.90618
MAGEA1	15.7829	1.05596	-3.90174
CHAC1	44.5178	2.98164	-3.9002
NNMT	21.0496	1.41653	-3.89337
CCDC144B	0.527791	0.0358146	-3.88135
NHLH1	2.17755	0.148391	-3.87524
FAM84A	0.342138	0.0235616	-3.86007
GYPB	85.4207	5.88408	-3.8597
LOC100128071	15.2324	1.05323	-3.85425
SH3RF2	0.248569	0.0173618	-3.83965
PASD1	5.83273	0.410925	-3.82723
RHOBTB1	3.0844	0.218907	-3.8166
SPAG6	15.4901	1.10148	-3.81383
CD80	2.9629	0.210748	-3.81342
LHX3	0.68197	0.0486844	-3.80818
SLCO2B1	5.2802	0.377467	-3.80617
INHBC	0.925934	0.06655	-3.7984
SH3GL3	19.9337	1.44689	-3.78418
SCN4A	1.89589	0.138134	-3.77874
NFASC	0.29849	0.021822	-3.77383
ANKRD20A8P,LOC90499	2.20316	0.161441	-3.77049
CXCL2	12.8117	0.942523	-3.76479
WSCD2	1.24976	0.0921934	-3.76084
ATF5	491.706	36.298	-3.75984
ARMC12	0.950885	0.0702538	-3.75862
OTUD6A	0.46923	0.0346754	-3.75831
LOC731779	10.718	0.793391	-3.75586
ROBO3	0.502417	0.0372545	-3.7534
KLHL6	1.26313	0.0938743	-3.75013
HFM1	1.2776	0.0967513	-3.72302
ACRBP	3.09086	0.237838	-3.69996
FOXD3	1.18515	0.0915875	-3.69378
PAGE1	75.3063	5.84613	-3.68722
C9orf135	3.34467	0.259867	-3.68602
TSLP	1.6989	0.132097	-3.68493
DFNA5	1.28811	0.100445	-3.68078
ELOVL7	9.12579	0.721409	-3.66106
LOC285441	5.43358	0.437551	-3.63438
SCG2	0.683915	0.0553227	-3.62788
AKR1B1	10.4827	0.851523	-3.62182
SCG3	61.5701	5.08549	-3.59777
SASH1	0.863709	0.0717691	-3.58911
FGGY	6.73126	0.565463	-3.57337
FUT1	16.0607	1.35205	-3.57032
SLC1A4	38.2405	3.22777	-3.56649
TTLL7	1.13183	0.096434	-3.55298
CTH	65.032	5.55206	-3.55006
ZNF521	0.572459	0.048894	-3.54944
ALOX12	6.71072	0.577791	-3.53785
ZFP90	1.86119	0.160798	-3.5329
FAM107B	1.73247	0.149838	-3.53136
AIM1L	1.80193	0.155892	-3.53092
SEMA3B	1.7936	0.155421	-3.52861
SLC6A9	38.3479	3.33029	-3.52543
TTC25	1.13768	0.099097	-3.52111
IL32	0.90564	0.0804549	-3.49268
NUPR1	8.13877	0.727984	-3.48283
LDOC1	1.77729	0.159605	-3.47711
MOCS1	3.16134	0.28541	-3.46943
LOC728724	6.24565	0.565955	-3.46409
PTPRC	26.3126	2.39478	-3.45779
CPVL	0.983653	0.0897837	-3.45362
FCGR2C	0.668077	0.0611557	-3.44945
FHIT	7.61311	0.698625	-3.4459
CYP4V2	5.02818	0.464612	-3.43594
PKLR	52.4754	4.8589	-3.43294
ACAP1	3.13108	0.29243	-3.42049
NXF2B	0.542263	0.0512139	-3.40439
HNF4A	0.623791	0.0593175	-3.39453
VENTX	1.21165	0.11549	-3.39113
SLC27A6	0.419082	0.040068	-3.38671
PTPDC1	4.98249	0.477122	-3.38443
GRID1	0.880343	0.0849079	-3.37409
SH3BGR	108.245	10.6209	-3.34932
PMP22	26.3781	2.59051	-3.34803
MYOM1	0.769821	0.0760455	-3.33959
ASNS	671.427	66.4827	-3.33618
PDE1A	0.337717	0.0340435	-3.31036
FAM129A	32.0817	3.24701	-3.30457
SESN2	89.9565	9.10458	-3.30456
TSPAN7	0.546188	0.05551	-3.29858
ERO1LB	3.44014	0.350168	-3.29635
AFP	0.275447	0.0283013	-3.28283
TCP11L2	2.51042	0.258991	-3.27695
LOC100506178	9.91983	1.03689	-3.25805
CHIC1	0.400056	0.0419699	-3.25277
XYLT1	0.24259	0.0256214	-3.2431
TMOD2	3.1004	0.327557	-3.24264
PARP11	1.1007	0.11629	-3.24262
ESR2	1.20258	0.127452	-3.2381
CD69	87.8707	9.4035	-3.22411
CA12	0.400219	0.0430324	-3.21729
CC2D2A	1.42846	0.154678	-3.20712
TSC22D3	4.66897	0.50561	-3.20701
TBCEL	1.33035	0.145144	-3.19625
CA1	7.22253	0.788121	-3.19602
TMCC2	2.66582	0.291445	-3.19328
RAD21L1	0.803327	0.088188	-3.18733
CD96	1.34342	0.14913	-3.17127
IL18R1	1.63523	0.182925	-3.16016
ZNF334	0.678832	0.0762285	-3.15465
ACP6	0.609545	0.0685406	-3.1527
PRG2	13.818	1.56151	-3.14553
FERMT2	1.45292	0.165504	-3.13402
VEGFA	128.83	14.6863	-3.13292
SPATA22	0.471343	0.0538909	-3.12866
LAMB2	5.18189	0.593231	-3.12681
GFAP	0.428746	0.0492684	-3.12139
CLEC4M	0.366147	0.04212	-3.11985
EMID1	13.9085	1.61302	-3.10813
LOC100507003	1.13814	0.132953	-3.09769
SLC6A13	0.402556	0.0470819	-3.09594
TRIM61	0.423878	0.0498453	-3.08812
IFT27	0.429692	0.0506533	-3.08458
ITGA2B	10.2934	1.21526	-3.08239
OSCAR	1.29482	0.154061	-3.07117
AQPEP	1.85082	0.220806	-3.06731
WIPI1	26.1834	3.12513	-3.06666
CD160	0.481165	0.0576275	-3.0617
CYR61	3.67307	0.443099	-3.05129
DDIT4	489.551	59.4036	-3.04284
BRSK1	8.58594	1.04486	-3.03866
SLC6A19	1.40888	0.1732	-3.02404
PRPH	1.38	0.16971	-3.02353
ULBP1	8.69254	1.07115	-3.02062
COL6A4P2	0.276193	0.034061	-3.01948
TSSK3	19.7235	2.43372	-3.01868
ARG2	44.8303	5.53914	-3.01674
LOC643723	0.340076	0.0421948	-3.01072
KRBOX1	4.89443	0.607289	-3.01069
LOC619207	1.5909	0.197677	-3.00862
LOC100289211	1.33348	0.16692	-2.99797
ZNF300P1	1.19266	0.150228	-2.98896
KRT12	1.42498	0.180067	-2.98433
GYPA	95.3216	12.0757	-2.9807
C14orf39	0.436518	0.0557624	-2.96868
P2RX7	0.472737	0.0605328	-2.96525
NOSTRIN	41.8696	5.36302	-2.96479
ENPP3	4.95436	0.638687	-2.95552
LOC100133123	1.71941	0.221993	-2.95333
CA13	2.37428	0.310704	-2.93388
SPARC	4.48559	0.58721	-2.93335
DCHS2	1.95458	0.258215	-2.92022
KIF5A	17.0982	2.26167	-2.91838
FOLR1	2.56201	0.340927	-2.90974
TGFBR2	0.327561	0.0436511	-2.90767
POPDC2	0.263236	0.0350824	-2.90754
ITIH5	2.61178	0.351559	-2.89319
SLC13A4	0.419176	0.0573761	-2.86903
KLHDC8B	54.6589	7.52937	-2.85985
CD33	23.5103	3.24619	-2.85647
LGR6	0.574937	0.0799101	-2.84695
AREG	1.6268	0.228202	-2.83365
CARD11	6.59172	0.929069	-2.8268
PABPC1L	43.6861	6.15803	-2.82663
TMEM240	0.624817	0.0884468	-2.82055
C5AR1	0.939906	0.134038	-2.80987
UNC5B	24.4703	3.49425	-2.80798
TMEM180	9.63906	1.37715	-2.8072
PRSS38	0.336062	0.0481414	-2.80338
PPIEL	0.347847	0.0499022	-2.80127
NAV1	3.63598	0.52566	-2.79014
MUSTN1,TMEM110,TMEM110-MUSTN1	9.22185	1.33497	-2.78825
AKR1C3	11.3319	1.64343	-2.78561
PIP5KL1	3.0196	0.437923	-2.78561
FLJ45513	0.359467	0.0526348	-2.77177
GRIK5	0.746014	0.10947	-2.76867
HAPLN3	2.15832	0.316713	-2.76866
CYP2D7P1	1.05719	0.15577	-2.76275
OR51B2	1.62797	0.239938	-2.76234
RFX2	5.53378	0.819857	-2.75482
DOK2	3.11252	0.462404	-2.75086
ZNF812	1.19406	0.178731	-2.74001
PAGE5	159.939	23.9842	-2.73737
CD52	66.5749	10.0683	-2.72515
STEAP1	1.34763	0.203912	-2.72441
PIK3AP1	1.17078	0.177196	-2.72406
PARD3B	1.64014	0.248425	-2.72294
GJB5	0.375056	0.05701	-2.71782
MPZL3	0.912817	0.138894	-2.71635
ANO5	0.39049	0.059555	-2.71299
UNC5CL	1.79992	0.274556	-2.71276
TTC39B	0.46969	0.0719066	-2.70751
RFPL4B	7.89475	1.21047	-2.70532
SORCS1	1.85825	0.285068	-2.70457
IL23A	15.3194	2.35095	-2.70405
C8orf83	3.12673	0.481283	-2.6997
HSPA6	6.28016	0.972907	-2.69043
FAM215A	2.49681	0.387096	-2.68932
ODF2L	1.2352	0.192057	-2.68514
SULT2B1	0.638483	0.0993491	-2.68407
EPHB6	8.53751	1.32871	-2.68379
MUC20	0.24461	0.0380889	-2.68304
PCSK1N	0.97195	0.151542	-2.68116
CXCL3	10.522	1.65232	-2.67085
TPBG	0.582049	0.0915926	-2.66784
CELF2	12.0521	1.90673	-2.66011
KCNH5	0.304384	0.0486661	-2.64491
ATF3	31.808	5.14065	-2.62937
WDR78	0.880813	0.143441	-2.61837
LOC401074	1.39943	0.229717	-2.60691
LAMB3	0.961046	0.158717	-2.59815
C11orf96	4.28555	0.709939	-2.59371
ADAMTS4	0.401023	0.0664879	-2.59252
FCGR2B	0.446835	0.0741706	-2.59082
ACCS	12.4696	2.07802	-2.58514
SSX8	1.12777	0.189635	-2.57217
GPR124	0.711033	0.120113	-2.56553
RIMS3	1.79725	0.3056	-2.55608
PGR	0.483165	0.0822186	-2.55498
GYPE	83.0393	14.1832	-2.54961
CYB5R2	8.4973	1.45356	-2.54741
PRAF2	11.769	2.02211	-2.54106
CSMD1	1.90179	0.327239	-2.53895
LRCH2	1.65988	0.28591	-2.53745
RGS3	6.40297	1.10458	-2.53525
ZNF563	0.385096	0.0664587	-2.53469
TRIM63	1.18843	0.205751	-2.53008
HPX	0.448334	0.0778986	-2.5249
MUC15	0.720289	0.126208	-2.51278
LOC339894	0.568895	0.0999738	-2.50854
KCNAB3	1.58323	0.278877	-2.50517
LAMP3	4.63899	0.82016	-2.49983
PAQR6	3.85572	0.68231	-2.4985
MSS51	2.05135	0.364642	-2.49202
SNPH	3.17988	0.565601	-2.49112
TRIB3	213.846	38.15	-2.48682
MEIS3	1.1313	0.202191	-2.48419
ATP6AP1L	4.09454	0.735204	-2.47748
ARHGAP25	6.33295	1.14635	-2.46583
SLC36A4	2.05122	0.372123	-2.46263
MS4A3	27.2897	4.95119	-2.46251
FMR1NB	3.63041	0.660222	-2.45911
LOC442028	0.476009	0.0866373	-2.45793
DNAH1	0.417642	0.0765878	-2.44708
MFGE8	107.127	19.705	-2.44269
CLIC4	52.8556	9.73138	-2.44134
REN	1.06417	0.19736	-2.43083
CLDN9	1.90235	0.353234	-2.42908
MYCL1	19.0785	3.54294	-2.42893
LOC158696	0.442081	0.0820992	-2.42887
TLR5	0.436616	0.0814166	-2.42297
PPM1M	8.93548	1.66718	-2.42213
TRIM67	0.407024	0.0760262	-2.42055
ABCA3	13.4315	2.51033	-2.41968
PRSS27	0.496457	0.0929066	-2.41782
CAMK2N1	1.41749	0.265651	-2.41573
FAM89A	67.1904	12.6278	-2.41165
MORN1	1.66565	0.313133	-2.41124
C1R	1.42102	0.26798	-2.40673
RAB3B	0.276988	0.0525788	-2.39727
LOC550643	14.2395	2.70428	-2.39658
CD44	0.74361	0.141561	-2.39312
C17orf28	1.085	0.206775	-2.39156
TPK1	2.74211	0.524236	-2.387
FAM49A	1.61468	0.309852	-2.3816
LOC100130964	3.29657	0.635099	-2.37591
CDK20	0.313463	0.0604418	-2.37468
EIF4E3	1.86336	0.359693	-2.37307
ZSCAN20	0.910955	0.175886	-2.37274
SGPP2	0.411531	0.0794828	-2.37229
ECE1	22.8241	4.4221	-2.36775
ENTPD3-AS1	2.17321	0.421139	-2.36746
MASP2	1.24416	0.241468	-2.36527
TMCO4	0.763067	0.148852	-2.35793
PROZ	0.318125	0.0621228	-2.3564
DICER1-AS1	0.816577	0.159702	-2.35421
SMPDL3B	2.44749	0.480982	-2.34725
MS4A2	0.354467	0.069736	-2.34567
ZNF697	6.83985	1.35187	-2.33901
HAPLN2	3.01146	0.598775	-2.33038
NFKB2	20.909	4.1616	-2.32892
TCP10L	0.329878	0.0657132	-2.32768
CD164L2	0.445533	0.0890976	-2.32207
TUBB1	6.86593	1.3749	-2.32013
DPEP2	1.69702	0.339912	-2.31977
RASIP1	5.28768	1.05987	-2.31875
PCBP4	5.99977	1.20414	-2.3169
LOC100506714	3.82309	0.769037	-2.31362
CCDC165	1.69789	0.342195	-2.31085
ZNF862	1.52371	0.307284	-2.30994
FLJ44511	0.610834	0.123353	-2.30799
IKBKE	1.26799	0.256349	-2.30636
KLK13	1.32817	0.26886	-2.30452
RHOXF2B	1.79706	0.364175	-2.30294
ZNF643	4.65548	0.943521	-2.3028
MRAS	1.66925	0.339669	-2.297
LRRC4B	3.94115	0.804095	-2.29318
WARS	469.032	95.9058	-2.29
FILIP1L	2.17002	0.444032	-2.28897
TCEA3	0.356702	0.0730302	-2.28816
BTBD19	0.532524	0.109271	-2.28494
C6orf25	0.452847	0.093107	-2.28206
SCARF1	3.53549	0.728759	-2.2784
SDC3	45.1779	9.34567	-2.27325
SYNE2	0.272667	0.05654	-2.26979
AKD1	1.1033	0.229172	-2.26732
LOC731424	3.69798	0.769194	-2.26532
ASTN1	0.246121	0.051308	-2.26212
KIF21B	5.26532	1.098	-2.26164
CCBP2	0.335718	0.0700498	-2.2608
PRSS8	10.3743	2.17144	-2.25629
JUN	19.1591	4.01519	-2.25449
MAOA	1.14978	0.242714	-2.24403
LOC100131564	10.36	2.19104	-2.24133
TSEN15	167.398	35.4215	-2.24059
DLX2	13.441	2.84598	-2.23964
PVT1	30.6818	6.50664	-2.2374
CADM2	0.258554	0.0548823	-2.23605
FLJ42351	0.860196	0.182698	-2.23521
BIN2	0.335173	0.0712791	-2.23335
TNS1	0.881504	0.187604	-2.23228
LOC728431	0.903907	0.192491	-2.23138
YJEFN3	7.53768	1.61356	-2.22387
HPN	0.750587	0.160719	-2.22348
HYI	2.35148	0.505009	-2.21919
PTGER1	0.606123	0.130217	-2.2187
KCND1	2.35272	0.509637	-2.20678
C1orf201	4.50303	0.979738	-2.20043
MARCKS	1.41736	0.308455	-2.20008
BNIPL	1.43623	0.313244	-2.19693
LOC100128593	0.295454	0.064455	-2.19657
KCNJ11	3.44838	0.752983	-2.19523
PRKG2	0.262561	0.0575939	-2.18866
KATNAL2	0.446268	0.0979331	-2.18804
MB21D1	0.288694	0.0633896	-2.18722
ESAM	1.13241	0.248775	-2.18648
SLC4A1	3.17426	0.69945	-2.18213
NPFFR2	0.381748	0.0846132	-2.17367
KCNAB2	7.61436	1.68947	-2.17215
TAGLN	4.70041	1.04549	-2.1686
HIST3H2A	140.795	31.5647	-2.15721
PNCK	1.50431	0.337317	-2.15693
NTRK1	19.6163	4.40003	-2.15647
LOC283663	0.42304	0.0953848	-2.14896
SLC10A5	0.883883	0.199712	-2.14594
SAMD4A	2.17639	0.493939	-2.13953
PRF1	2.27373	0.516913	-2.13707
DOM3Z	22.4478	5.12762	-2.13021
LOC390940	2.96387	0.678302	-2.12748
HLA-F-AS1	1.9245	0.440743	-2.12648
BDNF-AS1	0.450654	0.103245	-2.12595
RHCE	14.8815	3.41694	-2.12274
HBB	1.15531	0.265713	-2.12034
PADI4	0.346321	0.0796915	-2.11961
PECAM1	1.36216	0.313845	-2.11777
TXK	1.38044	0.319758	-2.11007
LTK	12.9979	3.02001	-2.10566
AGAP11,C10orf116	2.15313	0.500635	-2.1046
ESRRB	8.2865	1.92851	-2.10328
EPB42	2.08284	0.48641	-2.09831
PGAM2	0.441915	0.103344	-2.09631
LOC572558	1.66382	0.389937	-2.09319
MYO18B	9.08575	2.14103	-2.0853
AMIGO2	3.57373	0.843119	-2.08362
CD3E	0.492279	0.116194	-2.08295
SLC23A3	0.237607	0.0561345	-2.08162
MAFF	5.33457	1.261	-2.08081
SSC5D	0.46734	0.110605	-2.07905
EEF1A2	87.1302	20.6375	-2.07791
LNX1	2.4933	0.592509	-2.07315
MYH3	0.2874	0.0684978	-2.06893
CDNF	1.56573	0.373326	-2.06833
BFSP1	0.250727	0.059833	-2.06711
C4A,LOC100293534	0.257795	0.0615464	-2.06648
ZNF474	0.64646	0.154632	-2.06372
PAGE4	3.69736	0.884919	-2.06288
LPCAT2	2.11901	0.507915	-2.06073
SGK2	0.352074	0.0844393	-2.05989
F8	0.706804	0.169595	-2.05921
DSE	0.281367	0.067615	-2.05704
CTSK	2.45936	0.592281	-2.05393
LOC728739	1.78084	0.428898	-2.05385
APBB1	0.878427	0.211608	-2.05353
RBCK1	44.1466	10.6471	-2.05184
DCST2	0.244496	0.0590787	-2.0491
ASB15	0.248706	0.0601202	-2.04852
OR4F21	0.439525	0.106305	-2.04774
C2orf78	0.278994	0.0676508	-2.04405
SH2D1B	2.26135	0.548544	-2.0435
RDM1	9.30307	2.25739	-2.04305
TNFAIP3	10.4674	2.5478	-2.03857
OVGP1	0.729934	0.177725	-2.03812
GPAT2	0.252418	0.0614972	-2.03722
HLX	1.33772	0.326197	-2.03596
LOC283481	0.660716	0.161684	-2.03085
FAM43A	0.559878	0.137979	-2.02066
FGF13	36.3635	8.96716	-2.01977
FCRLA	0.550839	0.135842	-2.0197
GTF2IRD2B	0.674135	0.166562	-2.01698
CAPN3	0.368577	0.0911045	-2.01637
PARP3	3.46669	0.857063	-2.01609
TESK2	2.67955	0.665703	-2.00904
BCL6	5.76656	1.43273	-2.00894
TCN1	2.2565	0.560916	-2.00823
CR1	0.595035	0.148041	-2.00698
TDRKH	7.91297	1.97075	-2.00547
CAP1	180.353	44.9355	-2.0049
ANXA3	24.0803	6.00605	-2.00337
C10orf128	28.5617	7.12558	-2.003
C16orf7	7.89103	1.96877	-2.00292
DDR2	0.357005	0.0894333	-1.99706
FOXH1	14.5014	3.6549	-1.98829
IFI16	1.11187	0.280846	-1.98514
FNDC4	4.22441	1.06769	-1.98426
C9orf125	2.51445	0.636102	-1.98291
TMEM25	1.95333	0.497383	-1.9735
PCK2	85.1554	21.6898	-1.97308
PAGE2B	7.79266	1.98495	-1.97301
FN1	6.56957	1.6737	-1.97276
ARHGAP4	23.23	5.9191	-1.97254
IL17RB	1.07251	0.273639	-1.97064
EVI5L	3.97086	1.01632	-1.96609
MST1P2	0.780258	0.200076	-1.9634
GPR3	6.31862	1.62034	-1.96331
MLLT4-AS1	0.698506	0.179363	-1.96139
CCDC146	0.381228	0.097944	-1.96062
C1orf86	111.197	28.5719	-1.96045
INTS4L1	0.4279	0.110372	-1.95489
SYCP2	0.639825	0.166136	-1.94532
FAM178B	120.629	31.4142	-1.94108
MGAT5B	0.266296	0.0694139	-1.93974
C21orf49	0.877915	0.229095	-1.93813
C9orf9	2.07945	0.542961	-1.93728
RHD	9.01729	2.35596	-1.93638
LILRA2	1.81748	0.474917	-1.93619
INPP5J	2.59227	0.677848	-1.93518
SLC38A1	47.1845	12.3476	-1.93408
COL9A2	0.801201	0.210005	-1.93174
LOC729444	0.243315	0.0638617	-1.92981
LRRC8D	21.8371	5.73189	-1.9297
CXorf65	0.657629	0.172637	-1.92953
GHRLOS2	1.27551	0.335143	-1.92822
SPTA1	14.116	3.7095	-1.92803
EIF2C4	7.39213	1.94281	-1.92785
APLNR	1.42808	0.375423	-1.92749
SH3D21	1.32903	0.350864	-1.92138
BMF	1.96651	0.519169	-1.92136
OGT	113.038	29.8585	-1.9206
CD83	2.29939	0.608132	-1.91879
LOC100505696	2.36782	0.627788	-1.91521
ZNF433	2.33921	0.622194	-1.91059
GFPT1	31.3051	8.32838	-1.91029
MAML2	2.21903	0.591363	-1.90781
FKBP10	0.951727	0.254373	-1.9036
SPOCK2	0.438998	0.11771	-1.89897
CCDC17	0.719975	0.19365	-1.89449
ATP1B1	1.85583	0.500481	-1.89067
LOC643669	0.760029	0.205355	-1.88794
ANO9	6.01496	1.62632	-1.88694
PPOX	37.9643	10.2812	-1.88463
KIFAP3	15.5644	4.21666	-1.88407
SLC6A16	0.338115	0.0916373	-1.88351
RAPGEF5	0.398846	0.108244	-1.88154
AMHR2	18.4399	5.00876	-1.8803
PATL2	0.61153	0.166129	-1.88012
PXK	8.69314	2.36786	-1.8763
GPT2	12.1569	3.32107	-1.87205
SLC7A11	13.8514	3.79094	-1.86941
CARS	131.546	36.0345	-1.86812
TMC7	1.39408	0.383059	-1.86367
GRHL1	4.53664	1.25023	-1.85943
HDAC9	0.294366	0.0811383	-1.85916
FAM57B	0.297401	0.0820589	-1.85768
COL4A5	0.962062	0.265463	-1.85762
C3orf80	0.352223	0.0973916	-1.85462
TMPRSS4	2.40606	0.665698	-1.85373
RBM41	23.1501	6.40651	-1.85341
GPR98	4.89762	1.36026	-1.8482
SPOCD1	0.394872	0.109927	-1.84484
SCARF2	0.757149	0.211247	-1.84165
ERAS	0.324652	0.0907687	-1.83863
TRNAU1AP	32.2239	9.03481	-1.83457
NPM2	0.384801	0.107918	-1.83418
SYF2	62.0357	17.4097	-1.83321
SLC9A5	2.13068	0.598097	-1.83286
VAMP2	33.8676	9.5257	-1.83001
NUP62CL	18.974	5.33841	-1.82954
LOC729513	6.88845	1.9404	-1.82782
CCDC67	11.6119	3.27151	-1.82757
ARNTL	0.622412	0.175382	-1.82737
GDF15	204.695	57.7882	-1.82463
IL8	1.12898	0.319832	-1.81963
KCNT2	0.282391	0.0802766	-1.81464
NBAS	43.6815	12.4251	-1.81376
CD37	10.455	2.97531	-1.81308
ST7-AS1	2.87247	0.818292	-1.81161
PSAT1	214.723	61.2627	-1.80939
GDPD3	3.23738	0.927042	-1.80412
DHDH	2.8805	0.82551	-1.80296
CCDC136	9.44844	2.70928	-1.80216
BEX5	1.94479	0.558692	-1.79949
PLD1	10.8135	3.10663	-1.79941
RYBP	16.1151	4.63407	-1.79806
GTPBP2	147.138	42.4348	-1.79385
TES	82.9335	23.9283	-1.79324
PRPS1L1	0.456482	0.131748	-1.79278
AGA	12.6986	3.67238	-1.78988
PPM1N	3.4623	1.00145	-1.78965
RTN4	417.3	120.941	-1.78678
MFI2-AS1	5.28876	1.53416	-1.78548
LOC441204	0.34071	0.0988404	-1.78537
ST3GAL3	12.9375	3.75404	-1.78504
LIPC	0.539409	0.156521	-1.78502
MTHFR	56.4404	16.3972	-1.78328
TMEM88	1.70127	0.494619	-1.78222
QRICH2	2.75683	0.802789	-1.77992
MOV10	60.5622	17.6563	-1.77823
IDH1	143.381	41.8302	-1.77723
CARD9	27.3607	7.98295	-1.77711
GPR68	10.1621	2.96812	-1.77558
CBS	273.909	80.0714	-1.77434
PLK3	8.33231	2.44187	-1.77073
YPEL3	21.8914	6.41669	-1.77046
ODZ1	2.97436	0.873949	-1.76696
ZNF331	2.07913	0.610997	-1.76674
LINC00173	5.27948	1.55172	-1.76653
ARHGAP28	2.50657	0.736905	-1.76616
MLXIPL	14.176	4.16894	-1.76569
LPAL2	0.402547	0.118415	-1.76531
GRK5	0.644806	0.189815	-1.76427
BTG1,LOC256021	19.7561	5.81861	-1.76355
LRRC71	0.649581	0.191426	-1.76272
CSAD	9.77128	2.88221	-1.76137
MFRP	0.240284	0.0709765	-1.75933
AURKAPS1	5.32325	1.57248	-1.75927
LOC643401	2.49693	0.738881	-1.75674
YARS	303.895	89.9842	-1.75583
CASZ1	1.23497	0.365789	-1.75539
NBR2	19.1638	5.68045	-1.75431
FAM212A	6.07514	1.80212	-1.75322
HOXB8	26.139	7.76208	-1.75169
DFNB31	6.79817	2.02349	-1.7483
C11orf35	3.96701	1.1823	-1.74646
ABHD6	2.53852	0.756705	-1.74618
RTN4RL2	2.31211	0.689499	-1.74559
NCOR1P1	2.86032	0.853188	-1.74524
LOC375190	2.41755	0.722173	-1.74313
RNF123	19.4431	5.80975	-1.74271
DDIT3	141.498	42.2997	-1.74206
RASGRP1	0.614262	0.183709	-1.74144
SLC25A41	2.892	0.866059	-1.73953
CCNL2	100.985	30.2995	-1.73677
KIT	0.220574	0.300405	-1.73502
ACAD10	7.64896	2.29871	-1.73444
SNRPN,SNURF	0.624684	0.187833	-1.73367
C7orf41	7.14666	2.14895	-1.73364
SH3TC1	0.720963	0.21687	-1.7331
ZNF878	0.29752	0.0895287	-1.73257
CCDC114	1.70076	0.51216	-1.73152
HAX1	275.182	83.1101	-1.72729
LOC146880	9.01979	2.73176	-1.72326
SH3BP2	6.0679	1.83923	-1.7221
ALAS2	58.7332	17.8126	-1.72128
BEX4	245.177	74.3601	-1.72123
SCAND3	26.2611	7.98546	-1.71748
NISCH	16.8373	5.12745	-1.71535
CD3D	14.2537	4.34113	-1.7152
NFATC4	1.15787	0.352778	-1.71464
RAB27B	2.43578	0.743745	-1.7115
HEPACAM2	6.85395	2.09682	-1.70873
ZNF608	0.558907	0.171346	-1.7057
IER3	24.2687	7.44762	-1.70424
JDP2	3.84748	1.18366	-1.70066
SAMD13	0.692836	0.213265	-1.69986
GHRLOS	1.42366	0.439126	-1.69689
NEXN	0.813013	0.250883	-1.69626
STC2	12.0646	3.73252	-1.69255
FYB	3.95869	1.22497	-1.69227
DOCK11	22.3045	6.93869	-1.6846
SLC41A3	16.9193	5.26608	-1.68386
TTLL11	2.8324	0.882167	-1.6829
SOHLH1	0.404729	0.126468	-1.67819
TTC21A	0.299785	0.0936957	-1.67788
C21orf58	21.7965	6.81695	-1.6769
ENO2	17.4442	5.45843	-1.67619
RFX3	1.4367	0.449605	-1.67603
FOSB	1.12142	0.351517	-1.67366
ACP5	1.62296	0.509172	-1.6724
YPEL4	0.921701	0.289174	-1.67236
C2	0.881504	0.276616	-1.67208
TEKT5	0.276419	0.0867714	-1.67157
FAM175A	44.8086	14.0679	-1.67137
CALCOCO1	14.4034	4.52426	-1.67065
HSPB6	0.529352	0.166364	-1.66989
SPAG1	1.26126	0.397198	-1.66694
TWF2	48.8259	15.378	-1.66678
DMC1	4.59476	1.44912	-1.66482
IZUMO4	1.23274	0.388831	-1.66465
DAND5	1.38319	0.436702	-1.66328
AMT,NICN1	7.16578	2.2628	-1.66302
HERPUD1	50.7551	16.0296	-1.66282
NUDT17	5.92326	1.87095	-1.66262
HMGCL	31.1779	9.86449	-1.66021
AMIGO3	4.40979	1.39646	-1.65894
GAB2	35.611	11.2782	-1.65879
DHRS1	20.2489	6.42195	-1.65676
QSOX1	37.5141	11.9155	-1.65459
CETN1	0.323556	0.102793	-1.65427
LINC00266-1	3.9094	1.24318	-1.65291
C7orf71	0.826144	0.262783	-1.65252
MTMR11	0.46407	0.147619	-1.65246
RBPMS	0.371518	0.118234	-1.65178
C9orf95	2.93231	0.93373	-1.65096
PLEKHH1	2.31126	0.736891	-1.64916
MAP7	3.9802	1.26922	-1.6489
C1orf172	2.92883	0.934919	-1.64741
KAZN	6.24144	1.99318	-1.64681
PCDH9	1.41634	0.452687	-1.64558
MIB2	13.0847	4.18885	-1.64325
DSCR10	1.75631	0.56239	-1.64291
LOC100527964	6.82063	2.19015	-1.63887
ERBB3	2.23965	0.719949	-1.63731
CACNA1I	0.256209	0.0823749	-1.63704
IL18	7.67418	2.47134	-1.63472
SLC43A1	41.2209	13.284	-1.63368
GARS	357.562	115.261	-1.63329
GAS2L3	0.809663	0.26118	-1.63228
IVD	3.11652	1.00587	-1.63149
XAGE1A,XAGE1D	1.99098	0.643084	-1.6304
LAMB2P1	0.527694	0.170565	-1.62938
SYK	14.4735	4.69595	-1.62392
L1TD1	0.346937	0.112575	-1.62379
TMTC2	0.508186	0.165604	-1.61762
CBLB	2.26055	0.737859	-1.61526
LOC100505695	21.843	7.13274	-1.61464
PDGFA	3.27242	1.06982	-1.613
ACCN3	6.32206	2.06767	-1.61239
OMA1	12.7676	4.17706	-1.61193
UBXN10	8.8517	2.89802	-1.61089
PECR	7.24213	2.37257	-1.60996
MSH5,SAPCD1	54.6837	17.9546	-1.60676
ZNF442	1.32609	0.435439	-1.60663
VWA5A	6.07219	1.99427	-1.60636
KIAA1407	0.264243	0.0868102	-1.60593
SHMT2	304.076	99.9067	-1.60578
AK7	0.362046	0.119102	-1.60398
C1QTNF6	1.02721	0.338945	-1.59961
LOC100129534	0.586729	0.193625	-1.59943
RAPGEF3	0.336519	0.111095	-1.5989
PCSK9	10.3638	3.42206	-1.59862
GALR3	0.394736	0.130381	-1.59815
MBNL2	10.9153	3.61123	-1.59579
C17orf103	8.84442	2.92877	-1.59447
FOXN3	0.46066	0.15255	-1.59442
ZFP36	24.033	7.96129	-1.59394
FAM138E	0.692582	0.229437	-1.59389
CA2	0.64769	0.215355	-1.58859
PRSS16	9.77762	3.25136	-1.58844
NXPH4	4.54337	1.51099	-1.58827
LOC100507331	10.1479	3.37625	-1.58769
ARMCX1	0.429349	0.142865	-1.5875
USP6	0.374181	0.12454	-1.58712
LOC642929	0.784795	0.261611	-1.58489
HDGFRP3	20.6448	6.88219	-1.58484
KDM4A	23.5243	7.84363	-1.58456
ALDH4A1	14.7814	4.9295	-1.58427
CCND1	3.76191	1.25494	-1.58384
MST1R	1.31254	0.438215	-1.58265
ATP2A3	132.422	44.2336	-1.58192
ASAP3	19.2972	6.4576	-1.57932
KBTBD8	4.05568	1.35954	-1.57683
ZNF711	3.51166	1.17816	-1.57561
PTPRH	25.554	8.5934	-1.57225
GAL3ST4	1.18824	0.399928	-1.57101
EXD3	1.5188	0.511227	-1.57089
TMEM27	0.452308	0.152465	-1.56882
NT5M	14.9874	5.05596	-1.5677
MOCOS	16.2284	5.48386	-1.56526
AKT3	0.350006	0.118367	-1.56411
TUFT1	2.38757	0.808324	-1.56254
SH3KBP1	1.38479	0.469514	-1.56043
HIVEP3	0.467498	0.158525	-1.56025
LRP12	6.21403	2.10886	-1.55907
HEY1	7.0584	2.39624	-1.55857
DHRS4L1	0.970936	0.329787	-1.55784
WDR45	70.6254	24.0119	-1.55643
HIST3H2BB	4.43123	1.50669	-1.55633
CCDC11	3.57379	1.21521	-1.55625
CLYBL	0.508373	0.17328	-1.55278
GAL3ST1	0.554205	0.189098	-1.55128
NFKBIL1	49.8117	16.998	-1.55112
PRKACB	3.30068	1.12693	-1.55037
CLGN	6.86054	2.34522	-1.5486
MUC4	0.94276	0.322591	-1.54718
MICAL1	9.01769	3.08824	-1.54597
QARS	146.162	50.0716	-1.5455
SLC7A5	163.252	55.9286	-1.54544
HBE1	4175.88	1431.66	-1.54439
SEC31B	3.12449	1.07121	-1.54438
PANX3	0.288676	0.0990389	-1.54338
KLF6	10.8667	3.72923	-1.54297
2019-09-01	4.72061	1.62295	-1.54035
FAM113B	3.98694	1.37078	-1.54029
BCAS1	1.18566	0.407914	-1.53935
TERC	1.79078	0.616185	-1.53915
LOC643339	0.798792	0.275308	-1.53678
JUNB	72.5408	25.0445	-1.5343
CXorf48	29.3441	10.1356	-1.53364
ACE	0.856337	0.295829	-1.53341
IL6	3.12761	1.0812	-1.53242
GPR97	0.404894	0.140289	-1.52915
VPS13D	9.39742	3.2597	-1.52752
TMEM178	0.35331	0.122743	-1.52529
GNAZ	0.284996	0.09906	-1.52457
HHLA3	20.029	6.96702	-1.52348
GTF2A1L,STON1,STON1-GTF2A1L	0.400138	0.139212	-1.52322
AGBL2	0.248715	0.0865427	-1.52301
SLC38A2	90.317	31.4868	-1.52025
IL10RA	5.2509	1.8344	-1.51726
C1orf226	1.5669	0.547904	-1.51592
ETS1	1.19404	0.418456	-1.5127
TUBA3C	1.55647	0.545485	-1.51266
CYP2E1	0.291845	0.102357	-1.51159
UBQLNL	0.521741	0.183302	-1.50911
ENO3	9.11963	3.20425	-1.50899
TCEA1	238.591	83.8512	-1.50864
IQGAP3	15.0665	5.30107	-1.50699
PTPN22	1.39074	0.489599	-1.50618
SCMH1	22.7444	8.01831	-1.50414
CD55	61.0328	21.5236	-1.50367
KLHDC1	0.397591	0.140358	-1.50217
SSR2	293.022	103.518	-1.50114
MYO1D	50.8341	17.9715	-1.50009
PARD6A	1.25834	0.445471	-1.49811
MANF	52.4317	18.6023	-1.49496
CEP164	9.05836	3.2149	-1.49447
ACSL1	24.966	8.86166	-1.49432
TAC3	1.79927	0.63903	-1.49346
CLCNKB	1.45688	0.51815	-1.49144
SLC25A37	95.8925	34.1152	-1.491
SH3BGRL3	129.521	46.0908	-1.49063
ZNF208	0.611883	0.217864	-1.48983
ITPKA	58.1735	20.7151	-1.48968
GJC3	0.396141	0.141083	-1.48947
TNFRSF14	1.15045	0.409918	-1.48878
HES4	14.3796	5.12406	-1.48866
TMEM145	0.571843	0.203838	-1.48819
MTHFD2	283.999	101.278	-1.48757
C3orf62	3.37758	1.20483	-1.48717
IL23R	8.28588	2.95738	-1.48634
SIM2	0.401261	0.143475	-1.48374
ZSCAN18	1.07283	0.383859	-1.48277
C1orf162	2.30036	0.82321	-1.48253
BBC3	51.0731	18.2819	-1.48215
INPP5B	13.244	4.74139	-1.48195
PPP1R16B	6.66939	2.38806	-1.48172
KIAA1908	1.77825	0.636818	-1.48151
OSMR	0.399999	0.143282	-1.48114
MFSD6	5.31945	1.90751	-1.47959
NYAP1	0.623904	0.223792	-1.47917
LOC200261	3.121	1.12205	-1.47587
MSRA	4.11399	1.48109	-1.47388
PYROXD1	3.4433	1.24027	-1.47314
MAGEC2	38.4886	13.8774	-1.47169
LOC729013	12.8347	4.62839	-1.47147
LOC388152	9.65455	3.48231	-1.47117
SEC24D	14.5161	5.23842	-1.47045
EFHB	0.63388	0.228932	-1.46929
LOC653075	0.294236	0.106292	-1.46894
GZMM	1.57073	0.568761	-1.46554
HCN3	4.75934	1.72379	-1.46518
C9orf172	1.25589	0.454878	-1.46516
EPHX2	42.6035	15.4596	-1.46247
SPTB	18.8947	6.86289	-1.4611
WDR54	6.50647	2.36337	-1.46103
CCDC155	0.351219	0.127622	-1.46049
ZC3H6	0.762302	0.277377	-1.45851
MAP1B	17.844	6.51082	-1.45453
INSR	0.581183	0.212141	-1.45397
IMPDH2	286.658	104.75	-1.45237
CCDC92	11.5032	4.20426	-1.45211
COPA	82.9979	30.352	-1.45128
PHF7	5.83263	2.13345	-1.45096
CPSF3L	95.8916	35.0849	-1.45055
FLNB	17.1485	6.27456	-1.45049
SLC39A13	10.3414	3.78786	-1.44898
NCALD	5.52775	2.02491	-1.44883
SEPN1	20.3759	7.4742	-1.44687
PREX1	3.2347	1.18826	-1.44478
CCDC152	4.03798	1.48385	-1.44429
ZNF783	4.78477	1.75874	-1.44391
C22orf43	0.321337	0.118199	-1.44287
ATPIF1	617.068	227.054	-1.44239
GPR160	6.18248	2.27533	-1.44211
TBC1D3	0.443045	0.163092	-1.44177
ZNF44	3.64166	1.3419	-1.44031
DCAF4L2	5.97606	2.20231	-1.44018
NT5DC2	119.628	44.0925	-1.43994
PBXIP1	10.9017	4.02255	-1.43836
LOC100507501	2.76433	1.02093	-1.43704
LMOD1	0.877043	0.32393	-1.43697
ING4	14.4608	5.34695	-1.43536
PAGE2	1.06904	0.395381	-1.435
RGS16	0.524039	0.193937	-1.43409
ZRANB2-AS2	0.67664	0.250471	-1.43374
CCPG1,DYX1C1	68.4845	25.3552	-1.43349
WDTC1	26.8401	9.94691	-1.43207
MKNK1	21.9912	8.16308	-1.42974
LOC100506990	5.65594	2.10076	-1.42886
MLF1	9.99478	3.71314	-1.42854
LOC100505783	2.68498	0.997676	-1.42827
STK40	67.9898	25.2674	-1.42804
HDAC5	18.2423	6.78494	-1.42688
SCNN1D	1.6862	0.628662	-1.42342
COL11A2	0.282379	0.105342	-1.42255
LOC440910	12.5356	4.67879	-1.42182
RPS10P7	2.00636	0.74982	-1.41996
SLC25A21	15.4273	5.76969	-1.41892
USP48	66.5695	24.9054	-1.4184
PMVK	15.7043	5.88471	-1.41611
RNF187	102.626	38.4831	-1.4151
ABHD14B	54.7421	20.5299	-1.41493
C8ORFK29	0.684908	0.256915	-1.41462
FCRLB	1.43281	0.537553	-1.41437
CRYGS	3.76125	1.41228	-1.41318
CSF3R	0.597189	0.224244	-1.41312
C2CD2L	26.6474	10.0103	-1.4125
ARHGEF2	82.3414	30.9508	-1.41164
CEBPB	44.8447	16.8863	-1.40909
PPP3CB	18.9965	7.1558	-1.40855
HHIPL2	0.237942	0.0898114	-1.40564
C8G	0.718051	0.27106	-1.40547
FAM22D	1.01697	0.383948	-1.4053
COTL1	133.594	50.5494	-1.40208
UBR4	41.1611	15.5885	-1.4008
C19orf46	0.907484	0.34372	-1.40064
LOC100289187	0.602602	0.228519	-1.39889
CCDC154	0.727753	0.276014	-1.3987
CAB39L	0.414311	0.157192	-1.39818
SLC25A34	0.50259	0.190754	-1.39767
ACSM1	1.92828	0.733094	-1.39524
LOC401320	2.26885	0.864755	-1.39159
MYL4	179.627	68.5279	-1.39024
TPH1	0.327968	0.125199	-1.38933
CLCN6	11.0308	4.2125	-1.38879
FERMT3	125.891	48.0768	-1.38876
LOC400927	4.1031	1.56757	-1.38819
TNFRSF13C	1.61294	0.616491	-1.38754
USP19	19.4814	7.44942	-1.3869
TSPYL6	6.31419	2.41468	-1.38677
OTUD1	0.978129	0.374325	-1.38573
THOC7	78.4623	30.0306	-1.38556
LONP1	244.462	93.6516	-1.38424
EIF1	1255.85	481.383	-1.38341
SLC39A14	22.9759	8.80851	-1.38315
AKR1E2	6.41519	2.461	-1.38224
ERN1	3.09644	1.18817	-1.38187
MGC12982	18.71	7.18112	-1.38153
CDKN1A	12.3159	4.72707	-1.3815
REEP2	0.321694	0.123497	-1.38121
KIAA1875	0.307284	0.117971	-1.38114
BSN	0.237562	0.0912848	-1.37986
DPM3	61.1628	23.5314	-1.37807
MUTYH	19.2227	7.4024	-1.37674
CYP4F30P	4.18625	1.61285	-1.37605
CD70	1.56313	0.602416	-1.37561
KDM6B	12.4948	4.82053	-1.37407
CLEC2L	2.39985	0.926085	-1.37373
SH2D2A	19.1891	7.40529	-1.37366
CEACAM19	0.872044	0.336546	-1.3736
RCAN1	25.5963	9.8941	-1.37129
ACACB	0.937633	0.362483	-1.37111
PNPLA7	0.496398	0.191961	-1.37068
SLC22A18	8.90478	3.44388	-1.37054
C1orf63	51.2188	19.8482	-1.36766
GCAT	98.6189	38.2695	-1.36567
EIF1B	154.32	59.8851	-1.36566
C9orf103	1.80965	0.702626	-1.36488
DMD	5.66112	2.19819	-1.36477
CEBPG	45.0206	17.4845	-1.36451
STMN1	766.315	297.724	-1.36396
RBP5	7.73568	3.00823	-1.36261
TGFB1I1	0.615571	0.239536	-1.36168
ZNF789	14.6441	5.69904	-1.36153
LEKR1	0.797739	0.310548	-1.3611
LOC653061	0.273306	0.106617	-1.35808
DDX11L2	10.6787	4.16727	-1.35756
KLK1	14.5265	5.66901	-1.35752
TGFBR3	6.63005	2.58774	-1.35733
WBP5	42.5696	16.6274	-1.35626
CDH12	0.498227	0.194608	-1.35623
FAM176B	21.4377	8.3746	-1.35606
HRC	22.1237	8.64659	-1.35539
RFPL3-AS1	0.709789	0.277673	-1.354
RRNAD1	25.2388	9.87762	-1.35341
RASA4	4.33798	1.70035	-1.35119
LEPREL2	6.68494	2.62085	-1.35088
GABPB2	3.78875	1.48573	-1.35055
LOC338799	11.415	4.47959	-1.34949
CTBS	8.02007	3.14829	-1.34905
OR51B5	130.895	51.3972	-1.34865
KDM5B-AS1	2.78011	1.09256	-1.34743
C1QL4	1.00028	0.393227	-1.34697
CROCCP2	35.2102	13.8581	-1.34526
COL6A2	1.19426	0.470535	-1.34374
SCARNA17	2.49608	0.983554	-1.34359
STK19	22.9344	9.03752	-1.34351
FAF1	90.1585	35.5449	-1.34282
TMEM200B	24.0493	9.49137	-1.34131
GUCA1B	2.1445	0.846476	-1.3411
RGS10	132.894	52.4951	-1.34003
C11orf52,HSPB2	1.83641	0.725408	-1.34002
ATF4	616.046	243.446	-1.33944
WDR31	1.69227	0.668846	-1.33921
FBXO42	16.8915	6.6763	-1.33918
SZT2	3.95132	1.56195	-1.33899
OLFM2	0.37832	0.14957	-1.33879
NEBL	8.07362	3.1935	-1.33808
ADTRP	5.75518	2.28019	-1.33571
LOC100505875	6.38443	2.53312	-1.33365
STAC3	3.66119	1.45498	-1.33131
LOC728537	0.921014	0.366026	-1.33127
RAB6B	7.91568	3.14745	-1.33053
RBM5	30.3312	12.063	-1.33022
TNNI3	82.4603	32.8005	-1.32998
TNFRSF10C	0.498965	0.198523	-1.32963
LZTFL1	9.95404	3.96165	-1.32918
RHEBL1	14.5902	5.80859	-1.32874
ZNF528	0.949678	0.378483	-1.32721
PSD	0.584114	0.232917	-1.32643
TMPRSS13	0.237455	0.0948445	-1.32402
MYSM1	7.41935	2.96496	-1.32328
EFHC1	3.40244	1.3597	-1.32328
LINC00263	8.42373	3.37062	-1.32144
TRIM4	16.2745	6.51319	-1.32118
LOC100287482	1.11955	0.44808	-1.32109
CBX7	4.16461	1.66933	-1.31891
CREB3L4	13.4913	5.4113	-1.31798
ANTXR1	0.372304	0.149331	-1.31796
STL	0.349794	0.140324	-1.31775
FAM76A	3.92846	1.57764	-1.3162
LOC100216479	14.29	5.74371	-1.31495
MARS	271.415	109.246	-1.31291
C7orf10	1.16908	0.470593	-1.31283
GRIK1	0.36505	0.14709	-1.3114
CA11	9.01287	3.63457	-1.3102
TGM1	1.14404	0.461376	-1.31012
DLX1	24.6377	9.94125	-1.30937
PAIP2B	0.352259	0.142175	-1.30897
FBXO4	23.7627	9.59375	-1.30853
C19orf57	4.60333	1.85999	-1.30738
BTF3L4	28.087	11.3533	-1.30679
PILRA	0.769586	0.311209	-1.3062
DMPK	22.7762	9.21127	-1.30606
LOC285540	0.656275	0.265662	-1.30471
MLC1	0.252756	0.102447	-1.30287
FIG4	4.95795	2.01167	-1.30135
DNHD1	3.67398	1.49095	-1.30111
C17orf99	12.6554	5.13869	-1.30027
HMX2	0.326405	0.132542	-1.30022
LYPLAL1	29.4885	11.9817	-1.29932
FOXO4	14.6221	5.94164	-1.29922
SAP25	12.6038	5.12351	-1.29866
STIL	19.3741	7.87707	-1.2984
CCT6B	1.37354	0.559016	-1.29694
LOC100509894	0.516139	0.210091	-1.29675
PLEKHN1	0.348804	0.141996	-1.29657
PHYHIP	0.291583	0.11874	-1.2961
LOC100130691	1.21667	0.495575	-1.29576
TAL1	42.439	17.2921	-1.29527
PBX1	0.336963	0.137337	-1.29487
IL12RB2	0.581664	0.237191	-1.29414
SHISA4	1.03989	0.424778	-1.29164
VWA7	1.36609	0.558039	-1.29161
GALE	39.9825	16.3378	-1.29115
FAAH	0.586242	0.239949	-1.28877
UBXN11	11.556	4.73086	-1.28847
HEMK1	4.8764	1.99952	-1.28617
CRADD	32.9779	13.5374	-1.28455
SLC26A6	11.1191	4.56758	-1.28353
ARHGDIB	17.8672	7.34	-1.28346
SELM	8.77364	3.60461	-1.28333
H6PD	2.92414	1.20144	-1.28325
GMPPB	9.21212	3.78521	-1.28316
NPR2	2.35903	0.969394	-1.28304
ACSL6	0.739986	0.304596	-1.2806
GSTA4	1.07219	0.441419	-1.28034
TAL2	1.09829	0.452466	-1.27938
THBS3	3.46914	1.43021	-1.27835
GNB3	2.71373	1.11901	-1.27806
PSPH	41.6526	17.1813	-1.27757
FOXA2	1.15156	0.475177	-1.27705
C2orf48	6.75453	2.78796	-1.27665
CCDC163P	5.80714	2.39704	-1.27658
LOC283624	2.66141	1.09882	-1.27623
ERV3-1,ZNF117	19.2852	7.96954	-1.27493
RAB27A	89.3706	36.9712	-1.2734
P2RX6	2.18236	0.902921	-1.27322
DYRK4	5.94614	2.46452	-1.27065
PAX6	2.25729	0.936078	-1.26989
UCN	3.94278	1.63548	-1.2695
PRKCD	10.3467	4.29308	-1.26909
NPAS1	3.06847	1.27359	-1.26862
POC1A	18.0044	7.48489	-1.2663
PPP2R5B	6.95741	2.89624	-1.26437
CALCOCO2	66.3412	27.6219	-1.26409
ST7L	6.41705	2.67694	-1.26133
FAM195B	45.069	18.8096	-1.26067
LOC100507266	0.617407	0.257887	-1.25948
LEPRE1	37.0808	15.5096	-1.25751
ZSCAN30	7.31224	3.0595	-1.25702
IL2RG	16.8681	7.06891	-1.25474
EPS15	28.7511	12.0509	-1.25448
UROD	490.317	205.52	-1.25444
CRABP2	2.08721	0.875165	-1.25395
LDHD	0.531915	0.223212	-1.25278
C5	0.532239	0.223517	-1.25169
LOC100009676	5.56728	2.33834	-1.25149
RPS2P32	3.28388	1.38028	-1.25044
CYP2R1	22.1987	9.34278	-1.24855
FAM110D	0.58015	0.244223	-1.24823
HLA-DOB	3.64918	1.53674	-1.2477
TRIM74	0.390392	0.164459	-1.2472
C4orf34	3.52802	1.48696	-1.24649
FTCD	0.685189	0.288889	-1.24599
RAB13	96.9875	40.901	-1.24566
CDRT4,FAM18B2,FAM18B2-CDRT4	15.5164	6.54702	-1.24488
LRRC27	1.66526	0.703065	-1.24402
IPP	4.60019	1.9426	-1.2437
E2F2	12.7352	5.3781	-1.24365
H1FX	142.393	60.137	-1.24355
CT45A5	25.3098	10.6977	-1.24239
ABTB1	1.5841	0.669954	-1.24153
FLJ36000	0.921808	0.390192	-1.24028
GGT7	14.9013	6.31013	-1.2397
EIF4G3	13.2677	5.61873	-1.23961
HAMP	5.23159	2.21679	-1.23877
FLT3LG	6.46532	2.74514	-1.23584
INPP1	2.65887	1.13069	-1.23362
FCGR3B	0.288884	0.122927	-1.23269
ICAM4	67.1476	28.5798	-1.23234
FAM127B	102.356	43.5671	-1.23229
MEF2D	4.08778	1.74002	-1.23222
TMEM2	5.98223	2.54734	-1.23169
FAM22A	4.78897	2.03991	-1.23121
TNFRSF10B	31.8592	13.5776	-1.23048
ERMAP	25.7423	10.9768	-1.22968
MIIP	53.1057	22.6635	-1.22849
NFYC	40.1585	17.1401	-1.22833
C3orf35	0.47091	0.201148	-1.2272
PDCD4	27.7799	11.8664	-1.22716
PNMA3	1.12656	0.4813	-1.22691
CCDC130	22.8288	9.75348	-1.22687
ENC1	1.02833	0.439638	-1.22592
ZCWPW2	0.545709	0.233338	-1.22571
LDLRAP1	24.8134	10.6105	-1.22562
FBXL13	14.8888	6.36681	-1.22559
RASSF1	25.6481	10.9707	-1.22519
RAB32	20.3955	8.72556	-1.22493
SLC22A23	12.3833	5.29997	-1.22433
AZU1	4.68065	2.00362	-1.2241
PRKAB2	8.09089	3.46472	-1.22356
ZNF846	2.85233	1.22201	-1.22289
TTC7B	28.1746	12.0825	-1.22147
HYOU1	156.386	67.1201	-1.22029
WT1-AS	4.58103	1.96705	-1.21964
MIR4315-1,PLEKHM1P	4.2011	1.80437	-1.21927
FAM83A	274.611	117.963	-1.21906
LOC100505648	3.01036	1.29452	-1.21751
C21orf67	2.47035	1.0635	-1.2159
NEIL1	2.19156	0.943494	-1.21587
HMBS	271.267	116.816	-1.21547
AQP10	4.06348	1.7503	-1.21511
LIPG	0.528699	0.227742	-1.21505
EMILIN3	1.17949	0.508711	-1.21324
SH3GLB1	13.4562	5.80797	-1.21216
LOC100133612	0.391932	0.16925	-1.21144
LINC00085	3.60465	1.55718	-1.21092
EDEM1	16.3932	7.08247	-1.21077
KEL	45.9368	19.8481	-1.21065
PINK1	18.1945	7.86209	-1.21052
KIF2C	142.182	61.4809	-1.20953
MIR600HG	11.0969	4.80274	-1.20823
EPB41	98.3888	42.6202	-1.20696
KIAA0319L	21.1502	9.16613	-1.20629
NFIA	2.0095	0.871949	-1.20452
APBB3	11.0224	4.7832	-1.20439
VHL	85.5448	37.1471	-1.20343
TXNIP	156.344	67.9311	-1.20258
CRNDE	34.9758	15.1986	-1.20242
SNTA1	42.2717	18.3738	-1.20204
FTH1	3150.71	1369.52	-1.202
WASF2	67.9044	29.5176	-1.20193
PHC2	37.5257	16.3137	-1.2018
ULBP2	5.415	2.35417	-1.20174
LYSMD2	12.9517	5.63378	-1.20097
WDR52	0.497327	0.216446	-1.20019
PPP2R3C	18.4161	8.01537	-1.20013
ZBTB48	16.7658	7.30305	-1.19896
RPS8	3863.15	1685.35	-1.19673
SEMA6C	1.87986	0.82134	-1.19457
EZH2	106.956	46.7387	-1.19433
PMM1	41.6299	18.1936	-1.19419
C7orf58	88.2071	38.5653	-1.19359
KIAA1024	0.332737	0.145555	-1.19282
SND1	233.962	102.354	-1.19271
TSPAN5	1.32801	0.580996	-1.19267
PAFAH2	5.98183	2.61859	-1.1918
GOT1	94.4197	41.3487	-1.19125
CAPRIN2	3.68511	1.61418	-1.1909
SRGAP2	14.7808	6.47596	-1.19056
RNF207	4.20226	1.84148	-1.1903
PORCN	2.80506	1.22972	-1.1897
OXTR	0.341609	0.149807	-1.18924
ABHD14A,ACY1	71.9428	31.5924	-1.18727
PMPCB	50.0245	21.9747	-1.18679
DDOST	191.914	84.3515	-1.18597
GNB1	148.848	65.4362	-1.18568
SEL1L	16.3725	7.20348	-1.18451
LRRC23	4.05844	1.78636	-1.1839
AOC3	0.368729	0.162317	-1.18374
C5orf41	1.57063	0.691529	-1.18348
HSPG2	16.4779	7.26149	-1.18219
ATP6V0B	226.833	100.181	-1.17902
ZNF333	1.83032	0.808422	-1.17892
CROCCP3	0.843911	0.372917	-1.17824
PTCH2	0.628087	0.277766	-1.17709
RHOA	258.004	114.133	-1.17668
SLC16A9	0.980761	0.433946	-1.17639
PRPF40B	2.0421	0.904217	-1.17531
ANAPC16	86.5464	38.3233	-1.17525
SELK	30.1157	13.3372	-1.17505
MAP3K10	4.38591	1.94239	-1.17504
DAPP1	2.28966	1.01403	-1.17504
TMEM57	19.2659	8.53523	-1.17455
EPRS	166.518	73.8183	-1.17363
APLF	0.696323	0.308808	-1.17305
ITPR1	4.68327	2.07701	-1.173
HESX1	0.577993	0.256477	-1.17222
CCDC23	50.3114	22.3285	-1.172
GAS5	612.825	272.017	-1.17178
LPIN3	4.3016	1.90969	-1.17154
GFI1B	83.7844	37.2079	-1.17107
CLIP2	2.55196	1.13418	-1.16996
HS1BP3	8.85126	3.93551	-1.16933
PYGB	15.1674	6.7468	-1.1687
STX12	17.924	7.97608	-1.16814
SLC43A3	120.921	53.8333	-1.16749
ST6GALNAC1	45.8827	20.4376	-1.16672
LOC541473	1.4651	0.652626	-1.16667
TP53I3	8.65446	3.8555	-1.16653
PNPLA6	10.2614	4.572	-1.16633
IFT172	6.72396	2.9984	-1.16512
RAP1GAP	30.7122	13.6961	-1.16505
ECI1	186.254	83.0804	-1.16469
SLC25A20	15.1392	6.7547	-1.16433
MTHFD1L	130.349	58.2327	-1.16248
DNASE2	46.314	20.7033	-1.16159
SDR42E1	0.694502	0.310601	-1.16092
SPSB3	32.8893	14.7095	-1.16087
SEL1L3	28.4229	12.7139	-1.16064
OAF	9.41679	4.21571	-1.15946
PDIA3P	1.15111	0.515373	-1.15934
RNF182	14.1589	6.3399	-1.15918
MAGI2	0.832702	0.37287	-1.15913
C3orf64	3.59519	1.60996	-1.15904
TRPV2	35.5278	15.9238	-1.15776
SARS	349.669	156.821	-1.15687
TRAIP	11.6582	5.22899	-1.15674
LOC440300	2.60786	1.17	-1.15637
ITGA5	42.4983	19.0707	-1.15605
NEDD4	13.5698	6.09094	-1.15567
MTG1	14.298	6.42117	-1.15491
ISL2	11.9157	5.35216	-1.15467
SLC35E2B	27.9733	12.5676	-1.15434
DVL1	53.8477	24.1955	-1.15415
PDE6D	6.58199	2.95753	-1.15413
TRIM62	1.1296	0.507627	-1.15397
LOC285103	4.01183	1.80306	-1.15381
LINC00265	1.53722	0.690998	-1.15357
OR51B4	35.3814	15.9121	-1.15287
RGS5	1.72943	0.77847	-1.15158
TMEM222	35.9587	16.1938	-1.1509
IER2	174.038	78.5104	-1.14845
RELN	11.6288	5.24742	-1.14802
C4orf32	16.0971	7.26427	-1.14791
ALKBH3	24.2631	10.9505	-1.14777
IQSEC2	37.8882	17.1025	-1.14754
IFT80	8.21622	3.70956	-1.14723
LOC100506804	1.71477	0.774232	-1.14718
OGDHL	1.06271	0.479829	-1.14716
UQCRH	1724.53	779.496	-1.14559
HSD3B7	16.0192	7.24985	-1.14378
PPAPDC3	0.732175	0.331742	-1.14213
FLJ39051	9.22039	4.17771	-1.14211
PLA2G6	2.91774	1.32314	-1.14089
KCNIP2	5.23062	2.37228	-1.14071
NOTUM	12.7206	5.77445	-1.13941
EZH1	15.6318	7.09734	-1.13913
LOC440905	5.00814	2.27456	-1.13869
MKNK2	91.8047	41.6962	-1.13865
RINL	4.36723	1.98437	-1.13804
DHRS11	56.9479	25.8855	-1.1375
LRRC8C	2.00501	0.911403	-1.13745
RCSD1	55.3654	25.1905	-1.13611
CCDC147	1.24522	0.566876	-1.13529
CPEB4	6.8374	3.11309	-1.1351
C16orf45	0.900323	0.409926	-1.13508
AJUBA	3.28933	1.49849	-1.13429
DGKA	5.41797	2.46851	-1.13411
COX7A2L	232.651	106.033	-1.13365
CAMLG	33.622	15.3266	-1.13337
RNF11	15.0284	6.85109	-1.13329
FAM100B	73.0402	33.3137	-1.13258
PRRT1	5.50483	2.51092	-1.13248
DNAJC12	46.8909	21.3912	-1.13229
ZBTB17	19.0162	8.6764	-1.13206
DSTYK	4.75497	2.17036	-1.1315
LOC728392	11.2758	5.14701	-1.13143
STX1B	1.40602	0.642227	-1.13046
AP1S2	14.375	6.57312	-1.12891
C19orf38	0.463519	0.211986	-1.12866
GRB7	2.19271	1.00288	-1.12857
PRSS54	0.836669	0.382707	-1.12842
SMAD6	15.8265	7.24026	-1.12823
SYP	2.49918	1.14371	-1.12773
LPXN	1.77946	0.81544	-1.12579
ARV1	76.7712	35.1977	-1.12508
POU5F1	0.440427	0.201933	-1.12503
ZFAND3	40.2476	18.4533	-1.12502
PPP1R15A	108.078	49.5593	-1.12484
NKIRAS2	71.6534	32.8714	-1.1242
A2LD1	2.35625	1.08151	-1.12345
MAP7D1	34.2175	15.7158	-1.12252
S100A13	51.7275	23.7624	-1.12225
ZNF687	10.3995	4.77751	-1.12218
KCNC3	1.89007	0.868593	-1.12169
EIF2D	63.1604	29.0304	-1.12146
ATF6	17.9294	8.24089	-1.12145
HP1BP3	95.2536	43.7814	-1.12145
PLCD1	49.5641	22.7813	-1.12145
SLC35E2	11.8767	5.46103	-1.12089
P2RX4	12.1271	5.57618	-1.12089
RPS27	5261.35	2422.51	-1.11893
SOCS2	96.33	44.4104	-1.11709
LOC399815	4.45321	2.05386	-1.1165
CCDC71L	42.6118	19.6622	-1.11582
HES1	25.1959	11.6268	-1.11573
MZF1	11.9707	5.52583	-1.11524
EIF4EBP1	269.037	124.33	-1.11363
FAM63A	7.6044	3.51564	-1.11305
NRD1	160.711	74.3152	-1.11274
TPM1	41.6457	19.2585	-1.11267
STXBP6	0.582198	0.269373	-1.11191
MIF4GD	29.3271	13.5733	-1.11147
MORN4	14.059	6.5203	-1.10848
AP4B1	12.9561	6.01276	-1.10754
PABPN1L	0.805781	0.373951	-1.10754
ORC1	56.8378	26.3792	-1.10745
MMEL1	0.726813	0.337325	-1.10744
AKAP7	1.16257	0.539598	-1.10736
CPEB3	1.01352	0.470534	-1.107
FBXO41	1.04278	0.484279	-1.10652
TMF1	4.52298	2.10081	-1.10633
CORO1A	7.67652	3.5661	-1.10611
LRRFIP2	30.6962	14.2606	-1.10602
AARS	280.064	130.137	-1.10573
RPL11	3443.25	1600.04	-1.10566
CAMSAP3	0.80544	0.374324	-1.10549
ASCC1	35.5938	16.5435	-1.10536
LOC440944	15.647	7.27558	-1.10475
CCNG2	1.64995	0.767458	-1.10426
TMEM198	3.57875	1.66551	-1.10349
MECR	19.5893	9.12387	-1.10235
C19orf54	15.0459	7.01014	-1.10186
CCDC115	75.6165	35.2475	-1.10118
SEMA4A	1.00713	0.469494	-1.10108
SKA1	50.3306	23.4661	-1.10086
FOXP1	4.20594	1.96119	-1.1007
MAMDC4	4.23374	1.97479	-1.10023
SLC4A5	6.19194	2.89318	-1.09774
PDIK1L	18.1649	8.48981	-1.09735
GP1BB,SEPT5	448.695	209.737	-1.09716
RBM3	90.8135	42.4514	-1.09709
LUZP4	0.70353	0.328894	-1.09699
GEMIN8P4	3.57203	1.67042	-1.09653
SYTL1	6.4129	2.99895	-1.09652
FEV	1.2344	0.577633	-1.09559
MAP1LC3B2	0.891299	0.417112	-1.09548
ABI2	6.1863	2.89552	-1.09526
HSPA5	310.358	145.296	-1.09494
C20orf202	0.299464	0.14023	-1.09458
HSD11B1L	2.78575	1.30457	-1.09448
LOC100129726	0.944681	0.442657	-1.09364
KLHL17	9.54718	4.47435	-1.0934
ZNF554	1.42016	0.665674	-1.09317
LMO4	10.4635	4.90642	-1.09262
MT1X	3.57752	1.67766	-1.09251
HTR1F	2.28581	1.07222	-1.0921
LOC100508120	1.19939	0.562897	-1.09136
MFSD4	0.268496	0.126084	-1.09051
EML2	32.5642	15.299	-1.08985
RUNX1	24.0544	11.3011	-1.08984
PLCB4	0.259535	0.121996	-1.08909
CD4	0.02497	0.0117392	-1.08887
GATS	4.23942	1.99309	-1.08886
LYRM1	28.5014	13.4071	-1.08804
CYP2F1	9.22229	4.33847	-1.08794
CLEC18B	1.60323	0.755046	-1.08634
DMTF1	26.3772	12.4238	-1.08619
RNASET2	96.3706	45.4128	-1.08549
CGGBP1	23.1894	10.9296	-1.08523
MYBPHL	0.466506	0.219897	-1.08507
CNOT10	63.1613	29.7752	-1.08493
GRIPAP1	29.1049	13.7248	-1.08447
ARIH2	34.5439	16.2943	-1.08407
MAPK13	0.845708	0.398945	-1.08397
PSTPIP2	21.0519	9.94691	-1.08163
TXLNA	34.6032	16.3527	-1.08138
MESDC1	13.6166	6.43487	-1.08138
CTSL1	76.0678	35.9725	-1.08039
LAG3	0.321724	0.152193	-1.07992
BSDC1	60.4503	28.6093	-1.07927
TMEM91	6.95498	3.29416	-1.07814
LOC100188947	4.13573	1.95898	-1.07804
LOC100506124	0.922874	0.437577	-1.0766
XBP1	99.7693	47.3078	-1.07652
SHC2	0.902321	0.427945	-1.07622
NCKIPSD	10.2741	4.87917	-1.0743
FPGT,FPGT-TNNI3K,TNNI3K	6.5528	3.1132	-1.07371
GMEB1	6.84524	3.25253	-1.07354
CRX	0.239257	0.113829	-1.07169
NIT1	26.5579	12.6544	-1.0695
LYSMD1	5.16946	2.46356	-1.06927
FAM132A	0.961766	0.458464	-1.06888
PGD	337.979	161.12	-1.0688
POLR3C	35.3766	16.8649	-1.06877
ERCC1	59.7116	28.499	-1.0671
MST1	0.308715	0.147352	-1.06701
C10orf95	3.15039	1.50477	-1.06599
C1orf151-NBL1,MINOS1,NBL1	34.1987	16.3378	-1.06573
PLEKHM2	35.9455	17.1731	-1.06566
FUCA1	15.7098	7.51243	-1.06431
ATP13A2	20.4414	9.77645	-1.06411
LINC00514	0.419262	0.200573	-1.06372
CC2D1B	10.6711	5.10723	-1.06309
C11orf75	21.2141	10.1616	-1.06189
TSPO	72.5567	34.7807	-1.06082
NOS1AP	0.330292	0.158347	-1.06065
PNRC1	3.74243	1.7942	-1.06064
EXOSC10	60.7707	29.1536	-1.0597
PGLS	83.6046	40.1222	-1.05918
MTOR	19.3322	9.28374	-1.05823
TMOD1	27.9481	13.4244	-1.05789
GEMIN8	6.82394	3.27848	-1.05758
LINC00476	1.57369	0.756636	-1.05648
STEAP1B	10.3927	4.99948	-1.05572
STXBP2	139.708	67.209	-1.05569
RRAGC	18.9218	9.10428	-1.05544
PMEL	0.561987	0.270504	-1.05489
MED8	67.106	32.3059	-1.05465
TTC28-AS1	15.8417	7.62781	-1.05439
LOC100272228	0.969452	0.466941	-1.05393
PRKAR2A	13.9303	6.71087	-1.05365
POLD4	53.0191	25.5449	-1.05348
LINC00294	4.28425	2.0642	-1.05346
NLGN3	1.2807	0.617274	-1.05295
SIGIRR	19.6248	9.46376	-1.05219
MAP1LC3B	113.952	54.9588	-1.052
LOC100289019	4.63883	2.23853	-1.05121
MICALL1	15.671	7.56694	-1.05032
AZI1	13.4311	6.48576	-1.05023
GUSBP11	5.72282	2.76354	-1.05021
ART3	0.964342	0.465845	-1.04969
LOC400752	1.19672	0.578634	-1.04836
PNPLA8	11.7871	5.69975	-1.04824
FGF17	0.541928	0.262212	-1.04737
TRIM66	2.58721	1.25286	-1.04617
GPSM3,NOTCH4	37.3478	18.0914	-1.04572
ODF3L2	0.884917	0.428695	-1.04559
PDK1	6.47196	3.13703	-1.04481
ERP29	256.149	124.16	-1.04478
TRAK2	8.48347	4.11256	-1.04462
MID1IP1	75.7114	36.7047	-1.04455
SH3GLB2	60.8843	29.5173	-1.04451
KREMEN1	5.37896	2.61016	-1.04319
ZDHHC11	1.38876	0.674311	-1.04231
KCTD6	3.06435	1.48834	-1.04187
TK2	3.67392	1.78552	-1.04097
ALDH1A1	9.82077	4.77584	-1.04008
POLR2J2,UPK3BL	27.0954	13.1829	-1.03937
ARF4	72.4984	35.2741	-1.03934
RPL22	533.931	259.842	-1.03902
SHISA5	50.3565	24.5069	-1.03899
NR2C2	14.2438	6.93921	-1.03749
EFCAB7	2.35355	1.14682	-1.03721
IMPACT	4.99474	2.43463	-1.03671
ITGBL1	0.47956	0.233841	-1.03619
RCC1	241.682	117.903	-1.03551
MON1A	9.04975	4.41506	-1.03544
IDUA	4.51187	2.20198	-1.03492
KLHL24	4.8067	2.34616	-1.03475
CXCL11	5.48254	2.67645	-1.03453
RPL29	1414.61	690.592	-1.03449
TAF12	50.537	24.6841	-1.03376
ZNF672	28.485	13.9294	-1.03207
DCTN2	216.345	105.809	-1.03186
TDRG1	8.24675	4.03594	-1.03092
REL	0.525964	0.257444	-1.03071
NOXA1	1.83205	0.897388	-1.02966
HAGH	26.3404	12.9173	-1.02797
GLTP	6.93446	3.40203	-1.02739
DUSP21	3.10436	1.52315	-1.02724
EFCAB4A	21.3937	10.4974	-1.02715
GABARAP	208.396	102.329	-1.02611
IRF2BP2	29.0084	14.2471	-1.02581
SDHB	189.505	93.0737	-1.02579
ZNF446	4.77066	2.3434	-1.02558
RCC2	176.153	86.5546	-1.02515
LOC642236	2.36073	1.16006	-1.02503
SEC14L6	0.857904	0.421755	-1.02441
ST6GALNAC4	27.1481	13.3506	-1.02395
SMAD7	2.19547	1.08	-1.0235
RER1	63.1058	31.0445	-1.02343
TFCP2L1	0.517771	0.254811	-1.02289
LETM2	1.13905	0.561063	-1.02159
LOC155060	2.15814	1.06307	-1.02155
ABHD8	10.1504	5.00121	-1.02119
IGBP1	70.339	34.657	-1.02118
HOXC10	0.385068	0.189911	-1.01979
LOC100129794	6.31866	3.11751	-1.01922
ECHDC2	0.695792	0.343516	-1.01828
FHL3	92.307	45.5837	-1.01792
ALPK1	2.17859	1.07729	-1.01598
ZFYVE28	7.82304	3.87097	-1.01503
BTN2A2	3.12476	1.54626	-1.01497
PBRM1	7.95287	3.93663	-1.01452
LOC100131089	6.94724	3.43892	-1.01449
CCDC159	5.39582	2.6721	-1.01387
2019-03-03	7.21814	3.57545	-1.0135
TP73-AS1	16.0452	7.95121	-1.01289
DNAH8	0.494899	0.245257	-1.01284
MYH9	54.3813	26.9545	-1.01258
DUSP23	14.4895	7.18319	-1.01232
TMEM80	14.2217	7.06522	-1.00928
ZMYM6	6.30638	3.13489	-1.0084
SYBU	1.65663	0.823534	-1.00835
FAM108C1	0.30685	0.152595	-1.00783
ATG4A	14.7186	7.32045	-1.00764
CDKN2D	10.6768	5.31039	-1.00759
ACAP3	18.1093	9.00973	-1.00718
TMEM59	82.7704	41.2144	-1.00597
FMNL3	4.00173	1.99328	-1.00548
DOCK2	4.40288	2.19336	-1.00531
TBC1D20	20.6794	10.3024	-1.00521
LOC100505894	3.73204	1.85976	-1.00485
MEAF6	45.8846	22.866	-1.0048
RIOK3	38.9047	19.4033	-1.00364
LOC100507053	0.480602	0.239712	-1.00354
AKR7A3	0.96451	0.481413	-1.00252
ABCB10	41.1564	20.5488	-1.00206
AKR7L	0.73462	0.366796	-1.00202
C1orf38	12.7493	6.36585	-1.00199
TMEM69	77.1841	38.5425	-1.00185
JMY	3.20394	1.60035	-1.00146
FAM116B	3.76762	1.88268	-1.00086
CACNB2	0.655149	0.327497	-1.00034
ZNF813	1.7754	3.55237	1.00064
WDR43	24.4194	48.8853	1.00137
ANKRD17	13.3649	26.7626	1.00177
PPM1K	2.70033	5.4141	1.00359
LGALS12	3.69	7.40423	1.00473
EME2	0.929121	1.86576	1.00583
TRUB1	3.69345	7.42094	1.00663
EVC2	0.236662	0.476166	1.00864
ERMP1	7.25468	14.601	1.00909
DNAJC28	0.548156	1.10398	1.01005
TMEM184C	5.90195	11.887	1.01012
TLE4	1.54649	3.11534	1.01039
C20orf7	3.73503	7.52698	1.01095
PTPRN	0.302181	0.609992	1.01338
ZNF223	0.603345	1.218	1.01346
BAG4	7.7925	15.7415	1.01442
ARHGAP8,PRR5,PRR5-ARHGAP8	8.512	17.2016	1.01497
LOC652276	1.78757	3.61529	1.01611
ZIC5	0.993991	2.01045	1.01621
ALKBH8	2.90726	5.88081	1.01636
FAM105B	4.3969	8.90151	1.01756
LINC00087	0.127891	0.258966	1.01785
FAM57A	4.51864	9.15229	1.01824
WDR36	9.54217	19.3302	1.01847
NEU3	6.65582	13.4833	1.01849
QDPR	15.5599	31.5517	1.01988
DEPDC7	4.40968	8.95121	1.02141
ALG10	1.84691	3.75043	1.02194
ID1	75.7754	153.948	1.02264
ZNF385A	43.9701	89.3586	1.02308
FDXACB1	1.12586	2.28966	1.02411
C8orf55	7.75514	15.7753	1.02444
THUMPD1	21.4304	43.5937	1.02446
GPAM	1.78908	3.64023	1.02481
ZNF551	3.18446	6.48193	1.02538
SLC20A2	4.56239	9.29392	1.0265
RAB20	4.15732	8.4728	1.02718
IQSEC3	0.152432	0.31073	1.02749
SIGLEC8	0.389797	0.796965	1.03179
SNRNP25	72.2581	147.768	1.0321
PGBD4	1.50633	3.0811	1.0324
KANSL1L	2.4151	4.94025	1.0325
TIGD5	5.75985	11.7836	1.03268
TRAF3IP1	2.19153	4.48891	1.03443
FAM86C2P	4.2965	8.80523	1.0352
C6orf132	0.174733	0.35833	1.03614
SP5	0.524997	1.07763	1.03748
C10orf10	0.691453	1.41936	1.03754
SH2D3A	4.4806	9.19981	1.03791
C5orf30	4.46571	9.18742	1.04077
PRPF4	20.2774	41.725	1.04104
CCDC56	31.7661	65.4283	1.04243
MPP7	0.147745	0.304343	1.04259
FBXO2	1.08539	2.23703	1.04337
SYNCRIP	52.036	107.318	1.04431
MYO1F	1.18407	2.4426	1.04467
TNFRSF1A	17.0085	35.0952	1.04502
APC	3.17459	6.55403	1.04581
ZFP41	2.31327	4.77647	1.04601
FUT10	2.25571	4.65817	1.04618
DDX10	14.7268	30.4297	1.04703
DDX58	0.408817	0.846097	1.04937
APOD	0.47943	0.992554	1.04982
TMEM41A	20.2533	41.9314	1.04988
PTPRJ	2.91561	6.03738	1.05013
RNF122	0.786591	1.62954	1.05078
SLC35G1	1.29484	2.6844	1.05183
C16orf91	5.99157	12.4268	1.05245
EXOSC3	45.2256	93.8388	1.05304
LOC401010	0.801863	1.66471	1.05385
LOXL2	0.227853	0.473063	1.05393
ZBTB6	2.58421	5.36564	1.05403
TRUB2	56.4984	117.385	1.05497
TMEM192	4.59954	9.55674	1.05503
GBP2	0.293373	0.609572	1.05506
GPNMB	0.119374	0.248099	1.05543
ZHX3	1.42557	2.96311	1.05557
SCARNA2	0.975443	2.02762	1.05566
MTRNR2L2	237.59	494.877	1.0586
PRR13	165.36	344.631	1.05944
FLJ45974	0.369849	0.772469	1.06254
ANO7	0.33939	0.709003	1.06285
FAM174B	0.454284	0.950938	1.06576
MPHOSPH10	22.0669	46.203	1.0661
SESN3	0.48405	1.0146	1.06769
HOMER1	3.75487	7.8719	1.06795
CFD	18.1508	38.0871	1.06927
NRG4	1.59015	3.33833	1.06997
DNMBP	1.31574	2.76228	1.06999
KIAA1919	1.18159	2.48085	1.0701
CLDN23	0.157602	0.331	1.07055
ITFG2	4.59117	9.64609	1.07108
LRRC58	5.32353	11.19	1.07175
C1orf233	4.26188	8.9591	1.07187
NEIL2	6.09959	12.8238	1.07203
SERTAD2	5.33617	11.2522	1.07632
BRCC3	11.3573	23.9525	1.07656
LPCAT1	6.86896	14.4895	1.07684
TSPAN32	2.61002	5.50612	1.07697
DHX37	10.5169	22.1907	1.07725
MRPL50	35.7496	75.4327	1.07727
NOC3L	8.55684	18.0591	1.07758
CNN1	3.70813	7.82851	1.07805
ZNF763	0.122551	0.258909	1.07906
PTRF	67.0972	141.915	1.08071
COL18A1	17.0882	36.1509	1.08103
ZNF189	4.40584	9.32982	1.08243
DDX19A	17.6985	37.4786	1.08244
C4orf42	5.14057	10.8858	1.08245
ZNF736	1.48268	3.14219	1.08356
KBTBD7	1.71241	3.63014	1.084
DPP3	18.0705	38.3137	1.08422
RG9MTD1	26.3231	55.8359	1.08486
CTDSPL	6.85547	14.5509	1.08578
LSG1	12.3265	26.1737	1.08635
PNO1	21.9936	46.7028	1.08643
TRIAP1	33.9325	72.1033	1.0874
THPO	0.522868	1.11113	1.08751
DDX31	5.21749	11.0974	1.0888
GPR153	0.54915	1.16835	1.0892
TET1	3.11532	6.62853	1.08931
WDR3	16.7852	35.7466	1.09061
TESC	14.9701	31.8861	1.09084
NLN	4.67349	9.9576	1.0913
LY6E	70.238	149.683	1.09158
COL4A2	1.16089	2.47422	1.09174
RASL10B	0.12294	0.2621	1.09216
SSH2	1.02451	2.18513	1.09279
PRMT1	118.012	251.765	1.09315
SLC35F2	15.4146	32.8886	1.09329
RASL10A	0.219451	0.468607	1.09448
RNMTL1	9.16265	19.5704	1.09484
ZNF675	5.3086	11.3419	1.09526
LOC100506054	4.66918	9.98488	1.09658
RELB	0.351699	0.752125	1.09663
C10orf12	0.862029	1.84426	1.09723
RBM19	10.5588	22.6078	1.09838
JMJD4	9.53116	20.4105	1.09859
SLC5A6	22.8406	48.9233	1.09892
GADD45GIP1	80.8703	173.332	1.09986
GBGT1	10.4814	22.4653	1.09987
DDX18	31.6536	67.8489	1.09996
SOCS1	5.44069	11.674	1.10144
EFCAB4B	1.4394	3.08866	1.10152
CDK2AP1	27.5268	59.1041	1.10242
PGAP1	0.140326	0.301314	1.10248
PARD3	3.90191	8.37967	1.10271
AIF1	6.95185	14.9425	1.10396
FEM1C	1.5324	3.29438	1.10422
SCO1	11.6492	25.0443	1.10425
MRAP2	9.81744	21.1337	1.10612
ZNF85	0.526341	1.13326	1.10641
ZNF234	1.03668	2.23293	1.10697
RPE	8.352	17.992	1.10716
BMS1	13.3546	28.77	1.10723
MMRN2	0.674478	1.45412	1.1083
ZNF395	5.94184	12.8101	1.1083
SPTAN1	3.56097	7.6786	1.10857
CYP3A5	1.40462	3.0302	1.10923
RGS19	9.17761	19.7999	1.1093
C11orf82	5.79966	12.5215	1.11037
GEMIN4	12.0649	26.051	1.11053
PANK3	5.129	11.0789	1.11107
ZNF615	0.956446	2.06808	1.11254
ZNF239	5.95473	12.8801	1.11303
DNAJB1	38.7749	83.926	1.11399
PPRC1	9.8451	21.3209	1.11479
SKP2	21.7399	47.1132	1.11579
NME4	99.6745	216.034	1.11596
ARL6	0.367886	0.797379	1.11601
BIRC3	0.15747	0.341479	1.11672
LGR4	2.39337	5.19107	1.11699
PGAM5	35.9921	78.096	1.11757
BRI3BP	6.45981	14.0171	1.11763
PDE3B	4.86473	10.5637	1.11869
AKAP5	0.197662	0.429265	1.11883
AXL	1.11082	2.41258	1.11895
TRPA1	0.333051	0.724358	1.12096
ALOX5	0.493851	1.07479	1.12191
AHNAK	7.06284	15.3806	1.12279
CUTC	10.1711	22.1592	1.12344
TRAF5	2.14597	4.67885	1.12452
TP73	1.5411	3.3638	1.12614
SLC30A3	1.2576	2.75043	1.12898
ICAM3	7.68466	16.8181	1.12996
PLA2G16	2.86067	6.26143	1.13014
PIGW	11.5176	25.2268	1.13112
C19orf35	0.184342	0.403884	1.13155
ZNF543	0.875652	1.92049	1.13304
C17orf97	0.147717	0.324072	1.13348
FTSJ3	17.3171	38.0107	1.1342
N6AMT2	4.64027	10.1965	1.1358
GPRIN1	3.21714	7.07185	1.13631
CLPTM1	30.5041	67.1416	1.1382
PRX	2.07815	4.57522	1.13854
USP44	1.17304	2.58351	1.13909
LOC100505826	0.179504	0.395446	1.13946
RPL13P5	4.22278	9.30658	1.14006
CCDC117	7.75918	17.1126	1.14108
STOX1	0.309226	0.682444	1.14205
CTXN1	10.7514	23.7794	1.14518
TIGD7	5.34701	11.8394	1.14679
GNPDA1	20.4923	45.3877	1.14722
SLC22A4	2.67765	5.93403	1.14805
URB2	4.56184	10.1116	1.14833
IQGAP2	4.85345	10.7623	1.1489
IL1R1	0.626744	1.38979	1.14892
LYAR	44.8743	99.5856	1.15005
TCF24	0.443803	0.985694	1.15122
CCDC134	1.42683	3.17196	1.15256
DCT	0.125166	0.278333	1.15298
SPINK5	0.292295	0.650527	1.15418
PDP2	3.095	6.88887	1.15433
PRSS57	1.86832	4.1617	1.15543
BCAS4	0.916651	2.04199	1.15553
MRPS12	55.0286	122.603	1.15574
TWISTNB	8.28942	18.4765	1.15635
CHRM4	0.507296	1.13099	1.15669
GCLC	4.65617	10.3854	1.15734
RNASEH1	18.4505	41.1719	1.158
KCNC4	0.62291	1.39081	1.15883
PLCG2	1.32323	2.95952	1.16129
PALMD	1.24563	2.78758	1.16214
CISD1	15.2473	34.1328	1.1626
CAMKV	0.111242	0.249335	1.16438
ZNF121	5.25954	11.7921	1.16481
SLC31A2	1.81576	4.08123	1.16843
SMG8	8.81996	19.8609	1.17109
IDAS	0.512805	1.15583	1.17244
MARS2	4.51312	10.1765	1.17305
AHSA1	65.3846	147.513	1.17382
ZBTB2	7.84071	17.6958	1.17435
PLEK	0.127605	0.288268	1.17573
STK32C	0.659349	1.48954	1.17575
KLF2	0.424061	0.958813	1.17698
ZNF696	4.03389	9.12158	1.17711
ZNF324B	2.05495	4.64681	1.17714
ZNF749	1.79121	4.05183	1.17764
LOC100272216	0.308066	0.697193	1.17832
DHX58	0.586434	1.32782	1.17902
GATA5	1.18938	2.69369	1.17938
GPR55	0.376553	0.852901	1.17953
GEMIN6	14.7713	33.4786	1.18044
PPP2R3A	0.115702	0.26225	1.18052
PYGM	0.287402	0.651447	1.18058
TMEM117	0.410214	0.929918	1.18073
ZNF304	1.73887	3.94245	1.18094
DNAJA1	87.4818	198.398	1.18134
C8orf44,C8orf44-SGK3,SGK3	4.29424	9.74986	1.18298
SESN1	5.09794	11.5788	1.1835
SLC46A1	1.99994	4.55319	1.18692
C12orf66	1.35505	3.08717	1.18794
HYLS1	2.26691	5.16554	1.18819
NKX3-2	0.584031	1.33243	1.18994
ABHD13	2.11964	4.8362	1.19005
ST3GAL1	1.30475	2.97851	1.19081
KBTBD6	1.5898	3.62941	1.19089
ZNF460	0.33975	0.775646	1.19093
CD9	0.764926	1.749	1.19314
HSPB1	195.306	446.868	1.19411
TIRAP	2.51217	5.75307	1.1954
GALNTL6	0.18893	0.432966	1.1964
CETN4P	0.632098	1.44892	1.19676
YARS2	9.72382	22.2989	1.19738
SENP8	1.5964	3.66303	1.19822
C14orf149	5.60953	12.8724	1.19833
MERTK	1.16522	2.67443	1.19862
LOC387646	0.162482	0.373038	1.19904
CBX2	9.91645	22.8226	1.20257
COMMD9	5.83728	13.4348	1.20261
ESF1	5.96112	13.7198	1.20261
HELB	0.475708	1.09498	1.20276
ZFP30	1.54301	3.55201	1.20289
FGD1	0.709975	1.63577	1.20413
MRPS17	41.0754	94.7086	1.20522
MIR17,MIR17HG,MIR18A,MIR19A,MIR19B1,MIR20A,MIR92A1	10.8468	25.0119	1.20535
FXYD7	0.392602	0.90651	1.20726
VAV1	6.96129	16.0745	1.20735
FGD6	1.18889	2.74823	1.20889
ANK3	3.00131	6.93953	1.20925
C21orf90	0.786412	1.81912	1.20988
WTIP	0.231813	0.536431	1.21043
ITPRIPL2	0.604617	1.39967	1.211
MAP3K1	1.85537	4.29834	1.21208
KHDRBS3	0.489571	1.1359	1.21425
PRRT3	0.671096	1.55745	1.21459
C12orf56	0.959384	2.22666	1.2147
TPPP3	0.181603	0.421529	1.21484
C9orf163	0.264501	0.614746	1.21672
CDHR1	0.230183	0.535128	1.21711
METTL1	10.6434	24.7475	1.21732
ATP1B2	4.12015	9.58801	1.21853
POLR1B	8.40037	19.5633	1.21962
PRRG2	0.215345	0.501752	1.22032
FZD9	0.408389	0.951685	1.22054
EFHC2	1.0792	2.51511	1.22066
SLC7A5P1	1.50981	3.51957	1.22104
RGS9BP	0.343834	0.802157	1.22217
ZBTB3	1.44931	3.38162	1.22235
ARHGDIG	1.48313	3.4619	1.22292
POLR3G	5.09512	11.8969	1.22339
ZNF8	2.19782	5.13206	1.22346
C16orf88	13.827	32.2972	1.22393
NRIP2	0.286974	0.67061	1.22455
KIAA0020	15.0616	35.2197	1.22551
METTL11A	23.4909	54.992	1.22712
FAM217B	3.52751	8.26024	1.22754
LDLRAD3	1.97184	4.61872	1.22795
OTP	0.100407	0.235257	1.22838
SURF6	31.0553	72.7647	1.2284
FLJ38576	0.13136	0.308167	1.23019
SDPR	26.4362	62.0243	1.23032
SLC25A30	2.20875	5.18284	1.23051
CHM	1.79715	4.21882	1.23113
ARMC2	0.110132	0.258634	1.23168
ZNF467	4.77459	11.2365	1.23474
MAPT	0.52028	1.22641	1.23708
KCNH4	0.287481	0.67791	1.23763
MLKL	1.94418	4.58765	1.23859
TSC22D1	5.77447	13.7123	1.24771
SLC30A4	0.273703	0.650211	1.2483
EVC	0.607001	1.44202	1.24832
CDK12	10.8389	25.764	1.24913
AFAP1-AS1	9.65527	22.9564	1.24951
IFI30	48.0181	114.193	1.24982
NIP7	22.3322	53.1403	1.25068
DTNA	0.107809	0.256613	1.25112
FAM50B	0.170163	0.405646	1.25331
TUBB2B	5.05676	12.0647	1.25451
ZEB1	1.16734	2.78515	1.25453
TAP1	3.67503	8.77043	1.25489
TRIM16L	0.551287	1.31754	1.25697
UCA1	55.2953	132.531	1.2611
ZFP92	0.599624	1.43833	1.26227
EFNB1	0.886319	2.12644	1.26254
TINAGL1	0.226489	0.544092	1.26441
PTPLA	0.784451	1.88508	1.26488
ZNF485	3.29016	7.90999	1.26552
RIN1	0.282049	0.678292	1.26596
IFITM2	94.9413	228.42	1.26658
CCDC8	12.4091	29.8668	1.26715
SCFD2	5.19068	12.5157	1.26975
EGFLAM-AS4	0.378852	0.913984	1.27053
C19orf25	12.3586	29.8381	1.27164
ANKRD50	1.85468	4.47916	1.27206
HCN2	1.79639	4.34521	1.27433
OCA2	0.191189	0.462678	1.27501
ASTN2	0.954247	2.31311	1.2774
GCSH	33.6259	81.5869	1.27876
SWSAP1	1.09445	2.65901	1.28068
SERINC5	1.79982	4.37642	1.2819
LOC645249	0.958363	2.332	1.28293
SSSCA1	37.4045	91.1009	1.28425
TIMM8A	12.9852	31.6342	1.28462
EXPH5	0.750154	1.82773	1.28479
ACADSB	1.84205	4.48828	1.28485
CDCA7	32.1457	78.3329	1.28499
SRCRB4D	0.443384	1.08044	1.28499
BTBD3	2.73961	6.67759	1.28536
POPDC3	3.55471	8.67091	1.28645
LINGO3	0.425129	1.03808	1.28795
UNG	22.5786	55.2176	1.29017
ZNF425	0.977344	2.39034	1.29028
ANKRD63	0.295218	0.722061	1.29034
SMYD5	12.4157	30.3806	1.29099
PDK3	0.269786	0.66024	1.29118
LOC286467	0.83955	2.05507	1.2915
RAB31	32.3224	79.1755	1.29252
PRKAR1B	9.44755	23.1685	1.29416
GRPEL1	28.8988	70.8923	1.29462
ASB13	10.3565	25.4094	1.29483
JRK	5.27102	12.941	1.29579
TNFSF9	7.7982	19.188	1.29899
NOL6	11.5066	28.3229	1.29951
TRIB2	10.9244	26.8938	1.29971
TSPAN18	0.0993445	0.244921	1.3018
LIPH	1.74826	4.31249	1.30261
USH1G	0.923485	2.27981	1.30375
C22orf34	0.213103	0.5264	1.30461
ELK3	1.06313	2.62687	1.30502
ERAP2	0.338969	0.838837	1.30724
C12orf52	15.188	37.7315	1.31284
ZNF420	1.34267	3.33663	1.31329
TJP3	0.445568	1.10773	1.31389
CNKSR3	6.79817	16.9311	1.31645
SLC39A4	14.2172	35.4367	1.31761
FAIM	3.05805	7.62838	1.31876
WISP3	0.471073	1.1767	1.32072
DCTPP1	53.6422	134.058	1.32141
EFHD1	7.76477	19.425	1.3229
ZNF550	1.4221	3.55802	1.32305
BRMS1L	1.23657	3.09435	1.32329
SRFBP1	4.07112	10.1932	1.3241
LNPEP	1.36639	3.4248	1.32565
BST2	79.4038	200.172	1.33396
ASCL2	1.00492	2.53429	1.3345
ZNF826P	0.819942	2.0681	1.33472
ZNF134	3.24772	8.19713	1.33569
POLR1A	9.16738	23.1577	1.33691
NOP16	46.7773	118.347	1.33914
PDGFB	0.840442	2.12757	1.33999
PRR3	9.44832	23.9403	1.34131
SIGLEC10	0.702793	1.78081	1.34136
HSP90AA1	269.041	682.165	1.34229
LRFN1	5.27745	13.3905	1.3433
PACSIN3	6.17456	15.6819	1.34469
MRPL19	6.0967	15.496	1.34579
EFNA1	1.2828	3.26102	1.34603
DIXDC1	1.33561	3.39605	1.34636
DENND3	0.281325	0.71558	1.34687
FAM203A	1.62941	4.14898	1.3484
ZNF680	4.76658	12.1454	1.34939
STMN3	20.0164	51.035	1.3503
SIPA1L3	0.825305	2.10763	1.35262
TOMM5	151.348	386.546	1.35277
C16orf55	3.73028	9.53363	1.35374
OTOP2	0.0988176	0.252952	1.35602
TOB1	9.79211	25.0936	1.35763
TANC2	1.38846	3.56074	1.3587
SOSTDC1	10.3091	26.44	1.35881
PEBP1	101.588	260.555	1.35886
NIN	1.60309	4.11612	1.36043
C10orf35	5.8347	15.0025	1.36247
MRM1	9.26864	23.8321	1.36248
EPB41L1	0.517683	1.33177	1.3632
CHORDC1	14.0454	36.1444	1.36367
PRICKLE1	0.232593	0.598821	1.36432
PLEKHA1	0.331291	0.856064	1.36962
RARRES3	1.36165	3.51889	1.36976
PUS7L	4.24204	10.9779	1.37176
TUBA3E	0.140632	0.363958	1.37184
[truncated: 508 more rows]
