# Supplementary material for: Alteration of CTCF-associated chromatin neighborhood inhibits TAL1-driven oncogenic transcription program and leukemogenesis
Source: Nucleic Acids Res. 2020 Feb 22;48(6):3119–33. doi: 10.1093/nar/gkaa098 (PMC7102946; doi:10.1093/nar/gkaa098)
Supplement: gkaa098_Supplemental_Files [file gkaa098_supplemental_files.zip › Table S4 list of genes in -31CBS inversion.xlsx]

## Sheet: Sheet1
gene	EV_FPKM	18_FPKM	log2.fold_change.
BIN2	5.08627	0.0793354	-6.0025
IL32	44.3766	1.54515	-4.84397
PRSS21	5.33343	0.205747	-4.69612
THBS1	0.461638	0.0204047	-4.49979
GIMAP2	5.33274	0.241935	-4.46219
TCEAL4	4.69251	0.223809	-4.39002
LRIF1	2.98341	0.146852	-4.34453
SOSTDC1	1.55182	0.117271	-3.72604
FXYD2,FXYD6,FXYD6-FXYD2	121.889	10.679	-3.51272
MAP7	0.563662	0.0496456	-3.50509
KCNN4	1.48055	0.131226	-3.49601
LGALS1	102.768	9.29478	-3.46683
CD5	3.57081	0.33427	-3.41716
SIX6	32.569	3.50874	-3.21448
APLN	0.896037	0.0979312	-3.19372
LPHN2	0.442662	0.0507952	-3.12344
CD79A	5.60227	0.652531	-3.10189
LOC440905	0.700369	0.0867067	-3.0139
ANO9	0.985714	0.129409	-2.92923
ITGAL	10.1092	1.33155	-2.92448
GAS2	1.2554	0.171078	-2.87543
KCP	0.582544	0.0816971	-2.83401
DMD	0.740602	0.110375	-2.74629
CAV1	2.04283	0.31532	-2.69568
EBF3	0.584343	0.0914457	-2.67583
CYP2W1	1.00861	0.160189	-2.65452
COL6A3	0.367388	0.0603852	-2.60504
RGS6	1.46513	0.243533	-2.58884
PPP2R2B	0.481126	0.0811821	-2.56718
GPC5	0.588561	0.100852	-2.54495
ZNF184	2.00226	0.346265	-2.53168
ATP2B2	0.543756	0.0946453	-2.52236
FABP6	3.76882	0.696221	-2.43649
SNCA	0.795177	0.151711	-2.38995
CD4	1.30297	0.252599	-2.36688
DNASE2	0.973246	0.19233	-2.33922
HKDC1	2.07769	0.413324	-2.32963
LILRB1	0.720123	0.144182	-2.32035
GPC3	1.75215	0.358405	-2.28946
SIGLEC6	2.52465	0.521579	-2.27513
CCND1	2.3064	0.479396	-2.26635
TAGAP	1.98765	0.414921	-2.26016
TNS4	1.19566	0.253561	-2.23741
NXF3	0.963045	0.208875	-2.20496
L1CAM	1.01346	0.227046	-2.15823
CYTH4	2.38318	0.55112	-2.11245
SLC7A8	0.768706	0.180509	-2.09037
AHNAK	10.1675	2.40061	-2.08249
CA9	3.68802	0.885812	-2.05777
SLAMF6	11.2146	2.71017	-2.04892
TTYH1	1.1196	0.273498	-2.03338
EPS8L2	2.24194	0.565417	-1.98736
PDCD1	1.69381	0.44267	-1.93597
THSD4	1.23338	0.329489	-1.90432
TPO	0.44053	0.118845	-1.89015
KRT2	0.665889	0.180524	-1.88309
S1PR1	4.14337	1.12362	-1.88265
PHYHIP	0.481545	0.134357	-1.8416
LOC100506688	3.00179	0.838987	-1.8391
ANTXR2	5.41449	1.51706	-1.83555
CD48	17.8972	5.12278	-1.80474
DSP	1.90608	0.552908	-1.78549
HDC	8.16089	2.39475	-1.76885
HES2	0.651583	0.191524	-1.76642
EPHB1	0.351808	0.104175	-1.75578
TACC2	1.19486	0.358233	-1.73787
SPRY4	1.3061	0.394058	-1.72879
EGR1	27.6155	8.39134	-1.7185
KIT	1.61963	0.49617	-1.70676
HSPG2	0.924577	0.283844	-1.7037
GBP2	2.99582	0.919856	-1.70347
SYNPO	0.366271	0.113803	-1.68637
CD52	105.001	32.8584	-1.67607
KRT72	1.12142	0.352556	-1.6694
COBLL1	0.452559	0.142445	-1.6677
CLEC11A	7.06889	2.22646	-1.66673
DOCK3	0.923613	0.295143	-1.64588
TRANK1	0.392626	0.126841	-1.63013
IL1R2	2.83047	0.923325	-1.61613
CA12	0.487176	0.161621	-1.59183
EFHD1	25.5166	8.47118	-1.5908
SHISA2	9.51387	3.18506	-1.57871
HRH1	1.08457	0.365852	-1.56779
SLIT2	0.82429	0.278798	-1.56393
GTSF1	22.1301	7.48541	-1.56386
TRIM22	2.84735	0.963438	-1.56336
PTPRK	0.407861	0.138331	-1.55996
GCA	0.880619	0.299761	-1.55471
IGLL1	3.58824	1.22555	-1.54984
MEIS3	1.42424	0.489379	-1.54117
TUBA4A	17.844	6.1689	-1.53235
SEMA4A	4.07258	1.41258	-1.52761
CD40LG	1.69198	0.588169	-1.52441
TFCP2L1	0.425728	0.150602	-1.49919
HPCAL4	1.41794	0.504394	-1.49117
PARP10	4.24928	1.53316	-1.47071
REL	3.70622	1.33838	-1.46946
OAS2	4.03603	1.48622	-1.44129
NCALD	0.661268	0.245351	-1.43039
CD84	2.32104	0.869936	-1.41579
CD37	2.21808	0.837	-1.40601
SRRM3	0.894747	0.33907	-1.3999
EHF	2.04354	0.774591	-1.39957
SLC1A1	1.22305	0.464535	-1.39663
TEX15	0.481087	0.182996	-1.39448
PLEK	1.20925	0.460346	-1.39332
MYCN	2.96592	1.13332	-1.38792
SCUBE1	0.702917	0.269547	-1.38282
ATP8B4	0.895437	0.344646	-1.37747
ETV4	0.982408	0.379676	-1.37155
SEC14L2	3.19272	1.23481	-1.3705
COBL	2.96344	1.15056	-1.36493
EFEMP1	4.94827	1.92452	-1.36243
TNFAIP2	1.15088	0.452975	-1.34523
IER3	23.6212	9.35144	-1.33682
EVPL	2.16869	0.864519	-1.32686
IFIT2	0.821772	0.32942	-1.31881
PACSIN1	0.816972	0.329838	-1.30853
PRMT7	32.4782	13.1616	-1.30314
RAP1GAP	17.1884	7.00814	-1.29433
CLU	1.62695	0.664186	-1.29251
CDKN1C	2.48954	1.01995	-1.28738
MAP2	0.410192	0.170039	-1.27043
IGF2BP2	3.74455	1.55528	-1.26762
HSH2D	1.23647	0.513654	-1.26736
APOBEC3C	3.90472	1.63787	-1.2534
ELOVL7	1.18948	0.499647	-1.25135
CLIC6	0.881284	0.371441	-1.24647
LGALS9	9.1896	3.88625	-1.24162
CACNA1H	4.72828	2.00308	-1.2391
TUBAL3	1.41997	0.602922	-1.23582
DMBX1	1.3887	0.592369	-1.22916
SGK1	2.42722	1.0394	-1.22355
EIF4EBP1	49.661	21.3318	-1.21911
C1orf187	5.40512	2.32229	-1.21878
MFSD6	5.91076	2.55912	-1.2077
C19orf77	15.3221	6.63758	-1.20688
S100A4	27.7992	12.154	-1.19361
SRGN	23.4048	10.2468	-1.19163
CLIP3	4.62583	2.02555	-1.1914
TMIGD2	3.13989	1.38046	-1.18557
IGFBP4	12.9466	5.69497	-1.18481
RASA3	10.8177	4.79828	-1.1728
ADAM19	1.31537	0.583447	-1.1728
RCN3	6.09923	2.70557	-1.17269
TEX19	3.9644	1.75876	-1.17255
KLF4	1.83172	0.813682	-1.17066
CCR7	6.69472	2.99233	-1.16175
CD69	13.8372	6.26795	-1.14248
NDST3	7.77652	3.57487	-1.12123
KLHL6	3.35443	1.54258	-1.12072
FOS	1.80172	0.834168	-1.11096
STX1B	1.31947	0.612166	-1.10796
RUNX1	65.0302	30.2567	-1.10386
SLC16A9	3.17516	1.47973	-1.10149
PTPN14	0.561888	0.26238	-1.09863
EVPLL	1.67521	0.785187	-1.09323
NTRK3	3.23165	1.52054	-1.08769
ATP10A	4.83608	2.29177	-1.07737
ARL4C	42.9469	20.4308	-1.07181
SIRPA	1.86776	0.890756	-1.0682
PSTPIP1	2.15174	1.02622	-1.06816
HIRA	68.5004	32.6983	-1.0669
ZBTB16	2.35853	1.12771	-1.06449
IFT172	5.30297	2.53679	-1.0638
KIAA0125	1.34369	0.645111	-1.05858
EBF2	0.72465	0.34833	-1.05683
RAB31	1.06506	0.515562	-1.04672
APOBR	1.39895	0.677995	-1.045
SAT1	15.8691	7.72329	-1.03893
ITGA4	32.7699	15.9565	-1.03822
ATP6V0A1	5.67183	2.76893	-1.03449
MYO1F	1.70065	0.832807	-1.03003
EGR2	1.71907	0.842354	-1.02913
FGD5	0.927033	0.45533	-1.02571
ETS1	86.5145	42.5048	-1.02532
FCGBP	0.934747	0.459638	-1.02408
CCDC3	2.4228	1.19193	-1.02338
SH3BP4	1.28609	0.632988	-1.02274
TAL1	120.078	59.102	-1.02269
CEBPE	8.01555	3.94555	-1.02257
COL9A2	6.3081	3.11646	-1.0173
CD28	17.5799	8.6974	-1.01528
VSIG10L	1.36197	0.674428	-1.01396
KLF2	24.8392	12.3657	-1.00627
FAM46A	1.74269	0.867638	-1.00615
PLAUR	6.37233	3.1792	-1.00316
ITGB7	7.77026	3.88039	-1.00176
DUSP4	0.783392	0.391354	-1.00126
FLT1	2.59542	5.19681	1.00166
C14orf169	2.58372	5.21982	1.01455
WASF1	3.86301	7.8291	1.01912
EPHA4	0.411626	0.834875	1.02022
INPP4B	0.824709	1.68118	1.02752
TMEM71	3.40264	6.97806	1.03617
PEX5L	1.3516	2.77361	1.0371
STAT4	1.41924	2.93659	1.04902
SYK	28.2468	58.5385	1.0513
MAMLD1	1.43649	2.98194	1.0537
GPHN	5.76654	12.0069	1.05808
JUN	5.716	11.9068	1.05871
NR3C2	0.513329	1.07134	1.06146
ZNF788	0.667796	1.39446	1.06222
METTL7A	0.999689	2.0917	1.06513
PTCH1	0.450567	0.952387	1.07981
PTCHD4	1.34865	2.85217	1.08054
SLC6A14	0.665463	1.42054	1.09401
MARK1	1.01868	2.26109	1.15032
LRRC16A	1.76296	3.91923	1.15257
GLRB	2.00975	4.58175	1.18889
ARHGAP31	1.33893	3.09975	1.21107
ATXN1	0.389177	0.903674	1.21537
GPC6	2.88093	6.693	1.21612
CTSG	19.1965	45.5749	1.24739
HEPACAM	0.709774	1.70407	1.26356
IL26	3.39891	8.35783	1.29806
HOXD-AS1	0.517659	1.28998	1.31727
SESN3	1.44971	3.6625	1.33706
LDB2	1.44655	3.78087	1.38611
SH3TC1	6.08264	16.0079	1.39601
CCR9	0.479759	1.26596	1.39985
EPHA3	0.874378	2.3141	1.40412
CLEC4A	3.93542	10.4209	1.4049
PCDH19	0.467995	1.2621	1.43126
RGS16	0.547311	1.49015	1.44503
SELP	0.499643	1.38114	1.46689
ADAMTS19	0.244641	0.681804	1.47869
RGAG4	0.321266	0.898695	1.48406
ADRB1	0.43885	1.26371	1.52586
ICOS	0.444833	1.30925	1.5574
TNFSF4	0.584285	1.72663	1.56322
SPTLC3	0.339885	1.01943	1.58464
ATP2B3	0.283841	0.886991	1.64384
DPYD	2.62515	8.28962	1.65891
HYDIN	0.195457	0.628049	1.68403
RAG2	1.65292	5.43314	1.71677
MEF2C	0.440144	1.46183	1.73173
BCHE	5.53667	18.5239	1.7423
PTPRG	0.615776	2.27708	1.88671
APOL3	0.811097	3.03665	1.90453
PDGFC	2.18697	8.35024	1.93289
SERPINI1	4.52576	17.6079	1.95999
IFI44	0.586469	2.47008	2.07443
PLS3	1.28814	5.45074	2.08117
POF1B	0.953818	4.23724	2.15134
TCHH	0.255002	1.19264	2.22558
ZNF717	0.20481	0.967662	2.24022
FMN2	0.171199	0.829645	2.27682
PRR5L	0.0690265	0.361641	2.38934
FRAS1	0.285279	1.52201	2.41553
HMGA2	0.0683388	0.37119	2.44138
MECOM	0.119484	0.663258	2.47275
ZFPM2	0.122041	0.719225	2.55908
TFPI	0.494657	2.93025	2.56652
GLYATL2	0.918695	5.7893	2.65573
NELL1	0.155122	1.1196	2.85151
SVEP1	0.0817844	0.714215	3.12646
PLEKHG1	0.113576	1.29762	3.51414
SOX2	0.0589033	1.37614	4.54613
